# Supplementary material for: ﻿Just the tip of the iceberg: uncovering a hyperdiverse clade of African Russula (Basidiomycota, Russulales, Russulaceae) species with signs of evolutionary habitat adaptations
Source: IMA Fungus. 2025 Feb 17;16:e140321. doi: 10.3897/imafungus.16.140321 (PMC11882026; doi:10.3897/imafungus.16.140321)
Supplement: XML Treatment for Russula carmesina [file imafungus.16.140321-treatment3.xml]

<!DOCTYPE tp:taxon-treatment
  PUBLIC "-//TaxonX//DTD Taxonomic Treatment Publishing DTD v0 20100105//EN" "tax-treatment-NSO.dtd">
<tp:taxon-treatment xmlns:tp="http://www.plazi.org/taxpub"><tp:treatment-meta><kwd-group><label>Taxon classification</label><kwd>
                <named-content content-type="kingdom">Animalia</named-content>
              </kwd><kwd>
                <named-content content-type="order">Russulales</named-content>
              </kwd><kwd>
                <named-content content-type="family">Russulaceae</named-content>
              </kwd></kwd-group><mixed-citation publication-type="journal"><person-group><name><surname>Manz</surname><given-names>Cathrin</given-names></name><name><surname>Amalfi</surname><given-names>Mario</given-names></name><name><surname>Buyck</surname><given-names>Bart</given-names></name><name><surname>Hampe</surname><given-names>Felix</given-names></name><name><surname>Yorou</surname><given-names>Nourou S.</given-names></name><name><surname>Adamčík</surname><given-names>Slavomír</given-names></name><name><surname>Piepenbring</surname><given-names>Meike</given-names></name></person-group><article-title>﻿Just the tip of the iceberg: uncovering a hyperdiverse clade of African <italic><tp:taxon-name><tp:taxon-name-part taxon-name-part-type="genus" reg="Russula">Russula</tp:taxon-name-part></tp:taxon-name></italic> (<italic><tp:taxon-name><tp:taxon-name-part taxon-name-part-type="genus" reg="Basidiomycota">Basidiomycota</tp:taxon-name-part></tp:taxon-name></italic>, <italic><tp:taxon-name><tp:taxon-name-part taxon-name-part-type="genus" reg="Russulales">Russulales</tp:taxon-name-part></tp:taxon-name></italic>, <italic><tp:taxon-name><tp:taxon-name-part taxon-name-part-type="genus" reg="Russulaceae">Russulaceae</tp:taxon-name-part></tp:taxon-name></italic>) species with signs of evolutionary habitat adaptations</article-title><source>IMA Fungus</source><day>17</day><month>02</month><year>2025</year><volume>16</volume><pub-id pub-id-type="doi">10.3897/imafungus.16.140321</pub-id></mixed-citation></tp:treatment-meta><tp:nomenclature><label>﻿</label><tp:taxon-name>
              <object-id xmlns:xlink="http://www.w3.org/1999/xlink" content-type="arpha" xlink:type="simple">08D94646-44E9-54C0-91C0-DB47E15B08C6</object-id>
              <tp:taxon-name-part taxon-name-part-type="genus" reg="Russula">Russula</tp:taxon-name-part>
              <tp:taxon-name-part taxon-name-part-type="species" reg="carmesina">carmesina</tp:taxon-name-part>
              <object-id xmlns:xlink="http://www.w3.org/1999/xlink" content-type="mycobank" xlink:type="simple">322906</object-id>
            </tp:taxon-name><tp:taxon-authority>Heim, Rev. Mycol. (Paris) 34 (4): 347 (1970)</tp:taxon-authority><xref ref-type="fig" rid="F13">Figs 11</xref><xref ref-type="fig" rid="F14">, 12</xref><xref ref-type="fig" rid="F15">, 13</xref><xref ref-type="fig" rid="F16">, 14</xref></tp:nomenclature><tp:treatment-sec sec-type="Holotype" id="SECID0E2PBG"><title>Holotype.</title><p>Central African Republic. gallery forest along the Lobaye River, solitary, directly on the ground, 12.05.1968, leg. <tp:taxon-name><tp:taxon-name-part taxon-name-part-type="genus" reg="Russula">R.</tp:taxon-name-part></tp:taxon-name> Heim, <italic>LM 3038</italic> (PC0798351).</p></tp:treatment-sec><tp:treatment-sec sec-type="material" id="SECID0EJQBG"><title>Additional material examined.</title><p>Benin. Atakora, Natitingou, Kota waterfalls, co-ord. <named-content xmlns:xlink="http://www.w3.org/1999/xlink" content-type="dwc:verbatimCoordinates" xlink:type="simple"><named-content content-type="geo-json" specific-use="{&#34;type&#34;:&#34;Point&#34;,&#34;coordinates&#34;:[1.446667,10.211667]}" id="NCID0ESQBG" xlink:type="simple">10°12.7'N, 1°26.8'E</named-content></named-content>, alt. 500 m, in a gallery forest, under <italic><tp:taxon-name><tp:taxon-name-part taxon-name-part-type="genus" reg="Uapaca">Uapaca</tp:taxon-name-part><tp:taxon-name-part taxon-name-part-type="species" reg="guineensis">guineensis</tp:taxon-name-part></tp:taxon-name></italic>, directly along the riverside on bare sand, 11.07.2021, leg. C. Manz, F. Hampe, N. S. Yorou &amp; G. Abohoumbo, <italic>CM-21-108</italic> (B 70 0105417, <abbrev xmlns:xlink="http://www.w3.org/1999/xlink" xlink:title="Herbaria of the University of Parakou" id="ABBRID0EERBG" xlink:type="simple">UNIPAR</abbrev>); <italic>ibid.</italic> 19.07.2021, leg. C. Manz, F. Hampe, N. S. Yorou, G. Abohoumbo &amp; D. Dongnima, <italic>CM-21-143</italic> (B 70 0105418, <abbrev xmlns:xlink="http://www.w3.org/1999/xlink" xlink:title="Herbaria of the University of Parakou" id="ABBRID0EMRBG" xlink:type="simple">UNIPAR</abbrev>); <italic>ibid.</italic> 05.07.2022, leg. C. Manz &amp; F. Hampe, <italic>CM-22-282</italic> (B 70 0105419, <abbrev xmlns:xlink="http://www.w3.org/1999/xlink" xlink:title="Herbaria of the University of Parakou" id="ABBRID0EURBG" xlink:type="simple">UNIPAR</abbrev>); Guinea. Kankan, National Park of Upper Niger, co-ord. <named-content xmlns:xlink="http://www.w3.org/1999/xlink" content-type="dwc:verbatimCoordinates" xlink:type="simple"><named-content content-type="geo-json" specific-use="{&#34;type&#34;:&#34;Point&#34;,&#34;coordinates&#34;:[-10.463333,10.246667]}" id="NCID0E2RBG" xlink:type="simple">10°14.8'N, 10°27.8'W</named-content></named-content>, under <italic><tp:taxon-name><tp:taxon-name-part taxon-name-part-type="genus" reg="Isoberlinia">Isoberlinia</tp:taxon-name-part><tp:taxon-name-part taxon-name-part-type="species" reg="doka">doka</tp:taxon-name-part></tp:taxon-name></italic>, <italic><tp:taxon-name><tp:taxon-name-part taxon-name-part-type="genus" reg="Anthonotha">Anthonotha</tp:taxon-name-part><tp:taxon-name-part taxon-name-part-type="species" reg="fragrans">fragrans</tp:taxon-name-part></tp:taxon-name></italic> (Baker f.) Exell &amp; Hillc., <italic><tp:taxon-name><tp:taxon-name-part taxon-name-part-type="genus" reg="Anthonotha">Anthonotha</tp:taxon-name-part><tp:taxon-name-part taxon-name-part-type="species" reg="crassifolia">crassifolia</tp:taxon-name-part></tp:taxon-name></italic> (Baill.) J. Léonard &amp; <italic><tp:taxon-name><tp:taxon-name-part taxon-name-part-type="genus" reg="Uapaca">Uapaca</tp:taxon-name-part><tp:taxon-name-part taxon-name-part-type="species" reg="togoensis">togoensis</tp:taxon-name-part></tp:taxon-name></italic>, 07.08.2022, leg. N. S. Yorou, <italic>SYN5103</italic> (<abbrev xmlns:xlink="http://www.w3.org/1999/xlink" xlink:title="Herbaria of the University of Parakou" id="ABBRID0EOTBG" xlink:type="simple">UNIPAR</abbrev>).</p></tp:treatment-sec><tp:treatment-sec sec-type="description" id="SECID0ESTBG"><title>Short description.</title><p>Very small basidiomata, pileus surface bright red, lamellae edges partly reddish, stipe narrowing towards the frequently reddish base, pileipellis a hymeniderm, occurring in gallery forests.</p></tp:treatment-sec><tp:treatment-sec sec-type="material" id="SECID0EXTBG"><title>Description based on material recently collected in Benin and Guinea.</title><p><bold>Growth habit</bold>: basidiomata solitary or in small groups of approx. ten. <bold>Pileus</bold>: very small to small, 3–12 mm in diam., when young, hemispherical, later convex, expanding plane, centrally depressed; margin even, frequently finely radially cracked up to 3 mm, when young with a very fugitive, pale, veil-like overhanging membrane that is not reaching the stipe, when mature, visible as very fine scales, giving a slightly uneven appearance, never forming an annulus; cuticle smooth, matt, finely radially fibrous, somewhat velvety, peelable up to ½ of the pileus radius, partly descending on to the lamellae edges, colour when young, blood red (10C8), later cherry red (10B8), lake red (9C8) or lobster red (9B8), sometimes paler towards the margin: red (9A6) or pastel red (9A5). <bold>Lamellae</bold>: 1–2 mm wide, 10–11 lamellae present along 1 cm near the pileus margin, ventricose, adnexed, sometimes with a decurrent tooth, white, furcations, anastomoses and lamellulae absent, edges entire, white or frequently red near the pileus margin. <bold>Stipe</bold>: 5–15 × 2–3 mm, cylindrical or frequently narrowing towards the base; smooth to slightly rugose, annulus absent, white, covered partly also with a pastel red (9A4) hue at the base or the entire stipe; cottony stuffed. <bold>Context</bold>: only up to 0.5 mm thick at half pileus radius, white, unchanging when bruised, very fragile, taste mild, odour inconspicuous; macrochemical reactions: guaiac after 8–10 seconds negative (-) on both stipe and lamellae surfaces, sulphovanillin negative, FeSO<sub>4</sub>, KOH and phenol not tested. <bold>Spore print</bold>: white (Ia).</p><p><bold>Spores</bold>: (6.9–)7.9–8.4–8.8(–9) × (6.6–)7.5–7.9–8.4(–9) µm (n = 61), Q = (1–)1.02–1.05–1.09(–1.15), globose to subglobose; ornamentation of distant to moderately distant amyloid spines [2–4(–6) in a circle of 3 µm diam.], 1–2 µm high, connected by numerous lines [2–4(–5) in the circle] forming a complete reticulum, spines occasionally fused in pairs (0–2 fusions in the circle), tips frequently bifurcate as seen by SEM; suprahilar plage moderately large, inamyloid, without ornamentation. <bold>Basidia</bold>: (28–)33.5–37.5–41.5(–46) × (10–)11–12–13(–14.5) µm (n = 40), clavate to broadly clavate, 4-spored; basidiola approx. 5–8 µm wide, cylindrical or clavate. <bold>Hymenial cystidia</bold>: on lamellae sides (51–)60–71–82(–88) × (8–)10–13–15(–20) µm (n = 40), widely dispersed, 60–130 /mm<sup>2</sup>, narrowly to broadly clavate, rarely subcylindrical, originating in subhymenium and somewhat protruding over basidia, thin-walled, apically obtuse, with or without one or two 1.5–15 µm long appendages; heteromorphous contents abundant, crystalline to amorphous, mostly located in the upper half, turning distinctly greyish-black in sulphovanillin after 2–3 minutes. Hymenial cystidia near the lamellae edges distinctly shorter, (28.5–)32–37.5–43.5(–53.5) × (9–)10.5–11.5–12.5(–14) µm (n = 40), clavate to broadly clavate, rarely slightly constricted, occasionally with a 1.5–4 µm long appendage; heteromorphous contents similar to the one in hymenial cystidia on lamellae sides. <bold>Lamellae edges</bold>: fertile, with equal representation of cystidia, basidia, basidiola and marginal cells. <bold>Marginal cells</bold>: (11–)13–16.5–19.5(–26) × (5–)6–7.5–8.5(–10.5) µm (n = 40), predominantly fusiform with acute apex, sometimes ovoid with obtuse apex, optically empty, thin-walled. <bold>Pileipellis</bold>: orthochromatic in Cresyl blue, gradually passing to the underlying context, not gelatinised, 50–70 µm deep; suprapellis a hymeniderm or epithelium, 20–27 µm deep, composed of one or two layers of inflated terminal cells; sharply delimited from a 20–37 µm deep subpellis of moderately dense, horizontally orientated, 2.5–4 µm wide interwoven hyphae. Acid resistant encrustations absent. <bold>Hyphal terminations</bold>: near the pileus margin usually composed of single or sometimes two cells before branching, thin-walled; terminal cells (11.5–)14.5–18–21.5(–26.5) × (3.5–)7–9.5–12(–14.5) µm (n = 60), predominantly ovoid or clavate to broadly clavate with obtuse apex, frequently also fusiform with pointed apex, rarely cylindrical; subterminal cells distinctly shorter, more or less isodiametric, 3–10 µm wide, mainly branched. Hyphal terminations near the pileus centre similar to the ones near the pileus margin, terminal cells (7–)11–14–17(–21.5) × (5–)7–9.5–12(–17) µm (n = 60), globose to subglobose or ovoid with obtuse apex; subterminal cells almost exclusively branched. <bold>Pileocystidia</bold>: near the pileus margin (16.5–)17–22–27(–40.5) × (6–)7–8.5–9.5(–11.5) µm (n = 40), one-celled, cylindrical to broadly clavate, rarely base-inflated, originating in the suprapellis, thin-walled, apically obtuse, without appendages; heteromorphous contents dense, crystalline to amorphous, present in the entire cell, turning distinctly greyish-black in sulphovanillin after 2–3 minutes. Pileocystidia near the pileus centre distinctly shorter, (12–)15–19–23(–28.5) × (4–)6.5–8–9.5(–11.5) µm (n = 40), globose to ovoid, clavate or broadly cylindrical; contents similar to the one in pileocystidia near the pileus margin. <bold>Context</bold>: very thin in pileus, consisting of a layer only 1–2 sphaerocysts thick; cystidioid and oleiferous hyphae absent.</p></tp:treatment-sec><tp:treatment-sec sec-type="distribution" id="SECID0EBVBG"><title>Distribution and ecology.</title><p>Known from gallery forests in Guinea, Benin and Central African Republic.</p></tp:treatment-sec><tp:treatment-sec sec-type="notes" id="SECID0EGVBG"><title>Notes.</title><p>In the past, <italic><tp:taxon-name><tp:taxon-name-part taxon-name-part-type="genus" reg="Russula">Russula</tp:taxon-name-part><tp:taxon-name-part taxon-name-part-type="species" reg="carmesina">carmesina</tp:taxon-name-part></tp:taxon-name></italic> was placed in <tp:taxon-name><tp:taxon-name-part taxon-name-part-type="infraspecific-rank">subsect.</tp:taxon-name-part><tp:taxon-name-part taxon-name-part-type="subsection" reg="Pseudoepitheliosinae">Pseudoepitheliosinae</tp:taxon-name-part></tp:taxon-name> together with several other species with small basidiomata and a hymenidermal pileipellis structure, predominantly distributed in Africa (<xref ref-type="bibr" rid="B11">Buyck 1990b</xref>). It is very similar to <italic><tp:taxon-name><tp:taxon-name-part taxon-name-part-type="genus" reg="Russula">Russula</tp:taxon-name-part><tp:taxon-name-part taxon-name-part-type="species" reg="parasitica">parasitica</tp:taxon-name-part></tp:taxon-name></italic> (<tp:taxon-name><tp:taxon-name-part taxon-name-part-type="genus" reg="Russula">R.</tp:taxon-name-part></tp:taxon-name> Heim) Buyck and <italic><tp:taxon-name><tp:taxon-name-part taxon-name-part-type="genus" reg="Russula">Russula</tp:taxon-name-part><tp:taxon-name-part taxon-name-part-type="species" reg="pseudocarmesina">pseudocarmesina</tp:taxon-name-part></tp:taxon-name></italic> Buyck; however, these two species are distinctly annulate (<xref ref-type="bibr" rid="B13">Buyck 1994</xref>). In addition, <italic><tp:taxon-name><tp:taxon-name-part taxon-name-part-type="genus" reg="Russula">R.</tp:taxon-name-part><tp:taxon-name-part taxon-name-part-type="species" reg="pseudocarmesina">pseudocarmesina</tp:taxon-name-part></tp:taxon-name></italic> has larger basidiomata with pileus diameters of 2–4 cm (<xref ref-type="bibr" rid="B13">Buyck 1994</xref>). <italic><tp:taxon-name><tp:taxon-name-part taxon-name-part-type="genus" reg="Russula">Russula</tp:taxon-name-part><tp:taxon-name-part taxon-name-part-type="species" reg="pseudoepitheliosa">pseudoepitheliosa</tp:taxon-name-part></tp:taxon-name></italic> Buyck is a similar species without annulus, but also has larger basidiomata with purplish-violet pileus colours (<xref ref-type="bibr" rid="B13">Buyck 1994</xref>). In the original description of <italic><tp:taxon-name><tp:taxon-name-part taxon-name-part-type="genus" reg="Russula">R.</tp:taxon-name-part><tp:taxon-name-part taxon-name-part-type="species" reg="carmesina">carmesina</tp:taxon-name-part></tp:taxon-name></italic>, Heim did not mention the presence of pileocystidia, although he was usually mentioning these elements in his other <italic><tp:taxon-name><tp:taxon-name-part taxon-name-part-type="genus" reg="Russula">Russula</tp:taxon-name-part></tp:taxon-name></italic> descriptions when he observed them (<xref ref-type="bibr" rid="B53">Heim 1970</xref>). As the holotype material was lost for decades, <italic><tp:taxon-name><tp:taxon-name-part taxon-name-part-type="genus" reg="Russula">R.</tp:taxon-name-part><tp:taxon-name-part taxon-name-part-type="species" reg="carmesina">carmesina</tp:taxon-name-part></tp:taxon-name></italic> was thought to be lacking pileocystidia and the placement in <tp:taxon-name><tp:taxon-name-part taxon-name-part-type="infraspecific-rank">subsect.</tp:taxon-name-part><tp:taxon-name-part taxon-name-part-type="subsection" reg="Pseudoepitheliosinae">Pseudoepitheliosinae</tp:taxon-name-part></tp:taxon-name> was uncertain (<xref ref-type="bibr" rid="B11">Buyck 1990b</xref>). Fortunately, we were able to locate the type material. It was in a bad condition, since it was previously stored in ethanol which evaporated a long time ago, leaving a miniscule, blackish remnant of a basidioma encrusted by crystalline matter. However, by microscopic investigation, the presence of obvious pileocystidia in the material could be revealed (Fig. <xref ref-type="fig" rid="F16">14</xref>).</p><fig id="F13" position="float" orientation="portrait"><object-id xmlns:xlink="http://www.w3.org/1999/xlink" content-type="doi" xlink:type="simple">10.3897/imafungus.16.140321.figure11</object-id><object-id xmlns:xlink="http://www.w3.org/1999/xlink" content-type="arpha" xlink:type="simple">39B92779-D2F7-5973-BFED-F5794859CB78</object-id><label>Figure 11.</label><caption><p><italic><tp:taxon-name><tp:taxon-name-part taxon-name-part-type="genus" reg="Russula">Russula</tp:taxon-name-part><tp:taxon-name-part taxon-name-part-type="species" reg="carmesina">carmesina</tp:taxon-name-part></tp:taxon-name></italic><bold>A–D</bold> field pictures of basidiomata: <bold>A</bold> CM-21-143, <bold>B</bold> CM-21-108, <bold>C</bold> CM-22-282, <bold>D</bold> SYN5103; <bold>E, F</bold> scanning electron microscopical pictures of basidiospores (both CM-21-143). Scale bars: 1 cm (<bold>A, D</bold>); 0.5 cm (<bold>B, C</bold>); 3 µm (<bold>E, F</bold>).</p></caption><graphic xmlns:xlink="http://www.w3.org/1999/xlink" xlink:href="imafungus-16-e140321-g011.jpg" position="float" orientation="portrait" xlink:type="simple" id="oo_1253135.jpg"><uri content-type="original_file" xlink:type="simple">https://binary.pensoft.net/fig/1253135</uri></graphic></fig><fig id="F14" position="float" orientation="portrait"><object-id xmlns:xlink="http://www.w3.org/1999/xlink" content-type="doi" xlink:type="simple">10.3897/imafungus.16.140321.figure12</object-id><object-id xmlns:xlink="http://www.w3.org/1999/xlink" content-type="arpha" xlink:type="simple">64C12A45-920E-5C4F-8E57-0B36B041F3A3</object-id><label>Figure 12.</label><caption><p>Hymenial elements of <italic><tp:taxon-name><tp:taxon-name-part taxon-name-part-type="genus" reg="Russula">Russula</tp:taxon-name-part><tp:taxon-name-part taxon-name-part-type="species" reg="carmesina">carmesina</tp:taxon-name-part></tp:taxon-name></italic> (CM-21-143) <bold>A</bold> basidia and basidiola, <bold>B</bold> hymenial cystidia near the lamellar edges, <bold>C</bold> marginal cells, <bold>D</bold> hymenial cystidia, <bold>E</bold> spores as seen in Melzer’s reagent. Scale bar: 10 μm, but only 5 μm for spores.</p></caption><graphic xmlns:xlink="http://www.w3.org/1999/xlink" xlink:href="imafungus-16-e140321-g012.jpg" position="float" orientation="portrait" xlink:type="simple" id="oo_1253136.jpg"><uri content-type="original_file" xlink:type="simple">https://binary.pensoft.net/fig/1253136</uri></graphic></fig><fig id="F15" position="float" orientation="portrait"><object-id xmlns:xlink="http://www.w3.org/1999/xlink" content-type="doi" xlink:type="simple">10.3897/imafungus.16.140321.figure13</object-id><object-id xmlns:xlink="http://www.w3.org/1999/xlink" content-type="arpha" xlink:type="simple">3E935AC8-1A2F-5DF8-B7CD-FBD7BD99C18B</object-id><label>Figure 13.</label><caption><p>Elements of the pileipellis of <italic><tp:taxon-name><tp:taxon-name-part taxon-name-part-type="genus" reg="Russula">Russula</tp:taxon-name-part><tp:taxon-name-part taxon-name-part-type="species" reg="carmesina">carmesina</tp:taxon-name-part></tp:taxon-name></italic> (CM-21-143) <bold>A, B</bold> elements near the pileus centre: <bold>A</bold> hyphal terminations, <bold>B</bold> pileocystidia; <bold>C, D</bold> elements near the pileus margin: <bold>C</bold> hyphal terminations, <bold>D</bold> pileocystidia. Scale bar: 10 μm.</p></caption><graphic xmlns:xlink="http://www.w3.org/1999/xlink" xlink:href="imafungus-16-e140321-g013.jpg" position="float" orientation="portrait" xlink:type="simple" id="oo_1253137.jpg"><uri content-type="original_file" xlink:type="simple">https://binary.pensoft.net/fig/1253137</uri></graphic></fig><fig id="F16" position="float" orientation="portrait"><object-id xmlns:xlink="http://www.w3.org/1999/xlink" content-type="doi" xlink:type="simple">10.3897/imafungus.16.140321.figure14</object-id><object-id xmlns:xlink="http://www.w3.org/1999/xlink" content-type="arpha" xlink:type="simple">0AA4953A-ED19-5E74-B88E-04AC35034DBB</object-id><label>Figure 14.</label><caption><p>Holotype material of <italic><tp:taxon-name><tp:taxon-name-part taxon-name-part-type="genus" reg="Russula">Russula</tp:taxon-name-part><tp:taxon-name-part taxon-name-part-type="species" reg="carmesina">carmesina</tp:taxon-name-part></tp:taxon-name></italic> (LM 3038). <bold>Top</bold> photographs of the holotype material preserved in PC; <bold>Bottom</bold> micromorphology. <bold>A</bold> pileocystidia, <bold>B</bold> hyphal terminations of the pileipellis, <bold>C</bold> hymenial cystidia, <bold>D</bold> hymenial cystidium near the lamellar edge, <bold>E</bold> basidia and basidiola. Scale bar: 10 μm.</p></caption><graphic xmlns:xlink="http://www.w3.org/1999/xlink" xlink:href="imafungus-16-e140321-g014.jpg" position="float" orientation="portrait" xlink:type="simple" id="oo_1253138.jpg"><uri content-type="original_file" xlink:type="simple">https://binary.pensoft.net/fig/1253138</uri></graphic></fig></tp:treatment-sec><ref-list><ref id="B11"><mixed-citation xmlns:xlink="http://www.w3.org/1999/xlink" xlink:type="simple"><person-group><name name-style="western"><surname>Buyck</surname><given-names>B</given-names></name></person-group> (<year>1990b</year>) <article-title>New taxa of tropical <italic>Russulae</italic>: <italic><tp:taxon-name><tp:taxon-name-part taxon-name-part-type="subsection">Pseudoepitheliosinae</tp:taxon-name-part></tp:taxon-name></italic> subsect. nov..</article-title><source>Mycotaxon</source><volume>39</volume>: <fpage>317</fpage>–<lpage>327</lpage>.</mixed-citation></ref><ref id="B13"><mixed-citation xmlns:xlink="http://www.w3.org/1999/xlink" xlink:type="simple"><person-group><name name-style="western"><surname>Buyck</surname><given-names>B</given-names></name></person-group> (<year>1994</year>) Flore Illustrée des Champignons d’Afrique Centrale, fascicule 16, <italic><tp:taxon-name><tp:taxon-name-part taxon-name-part-type="genus">Russula</tp:taxon-name-part></tp:taxon-name></italic> II (<italic><tp:taxon-name><tp:taxon-name-part taxon-name-part-type="genus">Russulaceae</tp:taxon-name-part></tp:taxon-name></italic>), Ministère de l’Agriculture, Jardin Botanique de Belgique, 411–542.</mixed-citation></ref><ref id="B53"><mixed-citation xmlns:xlink="http://www.w3.org/1999/xlink" xlink:type="simple"><person-group><name name-style="western"><surname>Heim</surname><given-names>R</given-names></name></person-group> (<year>1970</year>) <article-title>Particularités remarquables des Russules tropicales Pelliculariae lilliputiennes: Les complexes <tp:taxon-name><tp:taxon-name-part taxon-name-part-type="genus"/><tp:taxon-name-part taxon-name-part-type="species">annulata</tp:taxon-name-part></tp:taxon-name> et radicans.</article-title><source>Bulletin de la Société Mycologique de France</source><volume>86</volume>: <fpage>59</fpage>–<lpage>77</lpage>.</mixed-citation></ref></ref-list></tp:taxon-treatment>
