# Supplementary material for: ﻿Just the tip of the iceberg: uncovering a hyperdiverse clade of African Russula (Basidiomycota, Russulales, Russulaceae) species with signs of evolutionary habitat adaptations
Source: IMA Fungus. 2025 Feb 17;16:e140321. doi: 10.3897/imafungus.16.140321 (PMC11882026; doi:10.3897/imafungus.16.140321)
Supplement: XML Treatment for Russula coronata [file imafungus.16.140321-treatment4.xml]

<!DOCTYPE tp:taxon-treatment
  PUBLIC "-//TaxonX//DTD Taxonomic Treatment Publishing DTD v0 20100105//EN" "tax-treatment-NSO.dtd">
<tp:taxon-treatment xmlns:tp="http://www.plazi.org/taxpub"><tp:treatment-meta><kwd-group><label>Taxon classification</label><kwd>
                <named-content content-type="kingdom">Animalia</named-content>
              </kwd><kwd>
                <named-content content-type="order">Russulales</named-content>
              </kwd><kwd>
                <named-content content-type="family">Russulaceae</named-content>
              </kwd></kwd-group><mixed-citation publication-type="journal"><person-group><name><surname>Manz</surname><given-names>Cathrin</given-names></name><name><surname>Amalfi</surname><given-names>Mario</given-names></name><name><surname>Buyck</surname><given-names>Bart</given-names></name><name><surname>Hampe</surname><given-names>Felix</given-names></name><name><surname>Yorou</surname><given-names>Nourou S.</given-names></name><name><surname>Adamčík</surname><given-names>Slavomír</given-names></name><name><surname>Piepenbring</surname><given-names>Meike</given-names></name></person-group><article-title>﻿Just the tip of the iceberg: uncovering a hyperdiverse clade of African <italic><tp:taxon-name><tp:taxon-name-part taxon-name-part-type="genus" reg="Russula">Russula</tp:taxon-name-part></tp:taxon-name></italic> (<italic><tp:taxon-name><tp:taxon-name-part taxon-name-part-type="genus" reg="Basidiomycota">Basidiomycota</tp:taxon-name-part></tp:taxon-name></italic>, <italic><tp:taxon-name><tp:taxon-name-part taxon-name-part-type="genus" reg="Russulales">Russulales</tp:taxon-name-part></tp:taxon-name></italic>, <italic><tp:taxon-name><tp:taxon-name-part taxon-name-part-type="genus" reg="Russulaceae">Russulaceae</tp:taxon-name-part></tp:taxon-name></italic>) species with signs of evolutionary habitat adaptations</article-title><source>IMA Fungus</source><day>17</day><month>02</month><year>2025</year><volume>16</volume><pub-id pub-id-type="doi">10.3897/imafungus.16.140321</pub-id></mixed-citation></tp:treatment-meta><tp:nomenclature><label>﻿</label><tp:taxon-name>
              <object-id xmlns:xlink="http://www.w3.org/1999/xlink" content-type="arpha" xlink:type="simple">85115E41-2F4D-510F-808A-0366766FF7CB</object-id>
              <tp:taxon-name-part taxon-name-part-type="genus" reg="Russula">Russula</tp:taxon-name-part>
              <tp:taxon-name-part taxon-name-part-type="species" reg="coronata">coronata</tp:taxon-name-part>
              <object-id xmlns:xlink="http://www.w3.org/1999/xlink" content-type="mycobank" xlink:type="simple">856865</object-id>
            </tp:taxon-name><tp:taxon-authority>Manz &amp; F. Hampe, sp. nov.</tp:taxon-authority><xref ref-type="fig" rid="F17">Figs 15</xref><xref ref-type="fig" rid="F18">, 16</xref><xref ref-type="fig" rid="F19">, 17</xref></tp:nomenclature><tp:treatment-sec sec-type="diagnosis" id="SECID0ES2BG"><title>Diagnosis.</title><p>Pileus surface violet-grey with fugitive jagged white remnants of a partial veil at the margin, taste mild, spore print white, marginal cells near lamella edges with finger-like projections and pileocystidia staining slightly violet-grey in sulphovanillin, occurring in gallery forests. Differs from <italic><tp:taxon-name><tp:taxon-name-part taxon-name-part-type="genus" reg="Russula">Russula</tp:taxon-name-part><tp:taxon-name-part taxon-name-part-type="species" reg="annulata">annulata</tp:taxon-name-part></tp:taxon-name></italic><tp:taxon-name><tp:taxon-name-part taxon-name-part-type="genus" reg="Russula">R.</tp:taxon-name-part></tp:taxon-name> Heim by white-coloured lamellae edges.</p></tp:treatment-sec><tp:treatment-sec sec-type="Holotype" id="SECID0EJ3BG"><title>Holotype.</title><p>Benin. Donga, Bassila, co-ord. <named-content xmlns:xlink="http://www.w3.org/1999/xlink" content-type="dwc:verbatimCoordinates" xlink:type="simple"><named-content content-type="geo-json" specific-use="{&#34;type&#34;:&#34;Point&#34;,&#34;coordinates&#34;:[1.648333,9.001667]}" id="NCID0ES3BG" xlink:type="simple">9°0.1'N, 1°38.9'E</named-content></named-content>, alt. 360 m, in a gallery forest, under <italic><tp:taxon-name><tp:taxon-name-part taxon-name-part-type="genus" reg="Berlinia">Berlinia</tp:taxon-name-part><tp:taxon-name-part taxon-name-part-type="species" reg="grandiflora">grandiflora</tp:taxon-name-part></tp:taxon-name></italic>, on sandy soil, 30.06.2022, leg. C. Manz, F. Hampe, S. Sarawi, A. Rühl &amp; <tp:taxon-name><tp:taxon-name-part taxon-name-part-type="genus" reg="Russula">R.</tp:taxon-name-part></tp:taxon-name> Dramani, <italic>CM-22-241</italic> (<bold>holotype</bold> B 70 0105420, <bold>isotype</bold><abbrev xmlns:xlink="http://www.w3.org/1999/xlink" xlink:title="Herbaria of the University of Parakou" id="ABBRID0EO4BG" xlink:type="simple">UNIPAR</abbrev>).</p></tp:treatment-sec><tp:treatment-sec sec-type="material" id="SECID0ES4BG"><title>Additional material examined.</title><p>Benin. Donga, Bassila, co-ord. <named-content xmlns:xlink="http://www.w3.org/1999/xlink" content-type="dwc:verbatimCoordinates" xlink:type="simple"><named-content content-type="geo-json" specific-use="{&#34;type&#34;:&#34;Point&#34;,&#34;coordinates&#34;:[1.648333,9.001667]}" id="NCID0E24BG" xlink:type="simple">9°0.1'N, 1°38.9'E</named-content></named-content>, alt. 360 m, in a gallery forest, under <italic><tp:taxon-name><tp:taxon-name-part taxon-name-part-type="genus" reg="Berlinia">B.</tp:taxon-name-part><tp:taxon-name-part taxon-name-part-type="species" reg="grandiflora">grandiflora</tp:taxon-name-part></tp:taxon-name></italic> on sandy soil, 02.07.2022, leg. C. Manz, F. Hampe, S. Sarawi, A. Rühl &amp; <tp:taxon-name><tp:taxon-name-part taxon-name-part-type="genus" reg="Russula">R.</tp:taxon-name-part></tp:taxon-name> Dramani, <italic>CM-22-261</italic> (<bold>paratype</bold>, B 70 0105421, <abbrev xmlns:xlink="http://www.w3.org/1999/xlink" xlink:title="Herbaria of the University of Parakou" id="ABBRID0EV5BG" xlink:type="simple">UNIPAR</abbrev>).</p></tp:treatment-sec><tp:treatment-sec sec-type="description" id="SECID0EZ5BG"><title>Description.</title><p><bold>Growth habit</bold>: basidiomata solitary or in groups of two. <bold>Pileus</bold>: medium-sized, 60–65 mm in diam., plane, slightly centrally depressed; margin even, distinctly striate up to <sup>1</sup>/<sub>3</sub> to ½ of the pileus radius, regularly shaped, sometimes slightly undulate, finely crenulate, when young, covered by a crown of fugitive, jagged, white partial veil remnants; cuticle smooth, matt, finely pruinose, not peelable, colour near the margin purplish-grey (13B2) or greyish-magenta (13B3, 14D3–4, 14E3–4), near the centre greyish-magenta (13C3) or dark purple (14F3–4), sometimes with light milk-white (1B2) spots. <bold>Lamellae</bold>: 6–7 mm wide, 5–6 lamellae present along 1 cm near the pileus margin, narrowly adnate or emarginate, white, occasionally furcated near the stipe attachment, anastomoses and lamellulae absent; edges entire, concolourous. <bold>Stipe</bold>: 55–60 × 11–13 mm, cylindrical, sometimes narrowing towards the base, slightly bulging here and there; smooth to slightly rugose, annulus absent, white with a greyish-magenta (14E3) hue near the base; hollow to slightly cottony stuffed. <bold>Context</bold>: approx. 0.5 mm thick at half pileus radius, white, unchanging when bruised, brittle, taste mild, odour inconspicuous; macrochemical reactions: guaiac after 8–10 seconds negative on stipe and positive (++) on lamellae surfaces, FeSO<sub>4</sub> weak salmon orange, sulphovanillin negative, KOH negative, phenol negative. <bold>Spore print</bold>: white (Ia).</p><p><bold>Spores</bold>: (7.3–)7.9–8.4–8.8(–9.4) × (6.9–)7.6–8.1–8.5(–9.2) µm (n = 60), Q = (1–)1.01–1.04–1.06(–1.09), globose to subglobose; ornamentation of large, distant, amyloid spines [(1–)2–3((–4) in a circle of 3 µm diam.], 1.7–2.6 µm high, connected by numerous lines [(1–)2–4(–5) in the circle] forming a complete reticulum, isolated elements absent, spines and line connections with frequent secondary warts visible only by SEM; suprahilar plage small, inamyloid, without ornamentation. <bold>Basidia</bold>: (34–)37.5–43.5–49.5(–59) × (12.5–)14–15–16(–17) µm (n = 40), clavate to broadly clavate, 4-spored; basidiola approx. 8–9 µm wide, clavate to subclavate. <bold>Hymenial cystidia</bold>: on lamellae sides (86–)93.5–99.5–106(–112) × (10–)12–14.5–16.5(–22) µm (n = 40), fusiform, originating in subhymenium and somewhat protruding over basidia, thin-walled, apically obtuse, with a 2–15 µm long appendage; heteromorphous contents amorphous, located in the upper half, not reacting to sulphovanillin. Hymenial cystidia near the lamellae edges shorter and narrower, (43–)54.5–65–75.5(–89.5) × (8–)9–11–12.5(–14) µm (n = 40), cylindrical or fusiform, sometimes slightly centrally constricted, with one or two 1–8 µm long terminal knobs; heteromorphous contents less dense, sometimes located only in the upper half. <bold>Lamellae edges</bold>: fertile, marginal cells intermixed with basidia and basidiola. <bold>Marginal cells</bold>: (19–)23–27–31.5(–36) × (4–)5–6.5–8.5(–10.5) (n = 40), variably shaped, coarsely diverticulate with several finger-like, irregular projections, optically empty, thin-walled. <bold>Pileipellis</bold>: orthochromatic in Cresyl blue, gradually passing to the underlying context, 170–300 µm deep; suprapellis a trichoderm, 25–45 µm deep, composed of erect hyphal terminations embedded in a gelatinous matrix; gradually passing to a 170–270 µm deep subpellis of loosely interwoven, irregularly orientated, strongly gelatinised, 2.5–3 µm wide hyphae, becoming denser and horizontally arranged near the context. Acid resistant incrustations absent. <bold>Hyphal terminations</bold>: near the pileus margin composed of 1–3 unbranched cells, thin-walled, terminal cells (13–)23.5–29.5–35.5(–44) × (3–)3.5–5–6(–7) µm (n = 60), predominantly subulate, rarely cylindrical, apically obtuse; subterminal cells distinctly shorter, 4–9 µm wide, ellipsoid or cylindrical. Hyphal terminations near the pileus centre of 2–4(–5) unbranched cells, thin-walled; terminal cells (9–)13–19.5–25.5(–36) × (2.5–)3.5–4–4.5(–6.5) µm (n = 60), subulate or cylindrical; subterminal cells 3–6 µm wide, mostly cylindrical, becoming barrel-shaped close to the subpellis. <bold>Pileocystidia</bold>: near the pileus margin (19.5–)23–30–37(–49.5) × (4–)4.5–5.5–6.5(–7) µm (n = 40), one-celled, usually lanceolate, sometimes subcylindrical, originating in the suprapellis or in upper part of the subpellis, thin-walled, apically obtuse, with a 4–7 µm long appendage or terminal knob; heteromorphous contents amorphous, turning slightly to violet-grey in sulphovanillin. Pileocystidia near the pileus centre similar in size, shape and heteromorphous contents to pileocystidia near the pileus margin, (18–)21.5–27–32.5(–44) × 3.5–4.5–5.5(–7) µm (n = 40). <bold>Context</bold>: without cystidioid hyphae, oleiferous hyphae frequent.</p></tp:treatment-sec><tp:treatment-sec sec-type="etymology" id="SECID0EGAAI"><title>Etymology.</title><p>corona = crown, referring to the jagged velar patches on the pileus margin.</p></tp:treatment-sec><tp:treatment-sec sec-type="distribution" id="SECID0ELAAI"><title>Distribution and ecology.</title><p>Only known from the Bassila gallery forest in Benin.</p></tp:treatment-sec><tp:treatment-sec sec-type="notes" id="SECID0EQAAI"><title>Notes.</title><p>Both collections of <italic><tp:taxon-name><tp:taxon-name-part taxon-name-part-type="genus" reg="Russula">R.</tp:taxon-name-part><tp:taxon-name-part taxon-name-part-type="species" reg="coronata">coronata</tp:taxon-name-part></tp:taxon-name></italic> showed serrated fragments of a partial veil on the pileus margin, for which we introduce the term “crown”. The presence of a partial veil is frequent in tropical African <italic><tp:taxon-name><tp:taxon-name-part taxon-name-part-type="genus" reg="Russula">Russula</tp:taxon-name-part></tp:taxon-name></italic> species. In several species, the veil is very fugacious and remnants can be observed either as a ring attached to the stipe or the pileus margin or as a crown on the pileus margin or lost due to weather impacts. This feature should, therefore, be treated with caution when identifying <italic><tp:taxon-name><tp:taxon-name-part taxon-name-part-type="genus" reg="Russula">R.</tp:taxon-name-part><tp:taxon-name-part taxon-name-part-type="species" reg="coronata">coronata</tp:taxon-name-part></tp:taxon-name></italic>. <italic><tp:taxon-name><tp:taxon-name-part taxon-name-part-type="genus" reg="Russula">Russula</tp:taxon-name-part><tp:taxon-name-part taxon-name-part-type="species" reg="annulata">annulata</tp:taxon-name-part></tp:taxon-name></italic> is a violet-grey capped species described from Madagascar with an annulus or crown (<xref ref-type="bibr" rid="B51">Heim 1937</xref>). It shares the reticulate spore ornamentation and the trichodermal pileipellis with shorter ellipsoid to subglobose subterminal cells, but differs by a stipe entirely covered by vivid violet pustules, lamellae with a dark violet edge and violet-coloured context under the pileipellis (<xref ref-type="bibr" rid="B51">Heim 1937</xref>, <xref ref-type="bibr" rid="B52">1938</xref>). The type specimen of <italic><tp:taxon-name><tp:taxon-name-part taxon-name-part-type="genus" reg="Russula">R.</tp:taxon-name-part><tp:taxon-name-part taxon-name-part-type="species" reg="annulata">annulata</tp:taxon-name-part></tp:taxon-name></italic> is lost (<xref ref-type="bibr" rid="B13">Buyck 1994</xref>) and, after reviewing the original description, we assume that it is based on a mixture of similar species due to the considerable morphological variations described by Heim. Therefore, the macromorphological comparison is based on the original aquarelle painting of the type specimen (<xref ref-type="bibr" rid="B51">Heim 1937</xref>). <italic><tp:taxon-name><tp:taxon-name-part taxon-name-part-type="genus" reg="Russula">Russula</tp:taxon-name-part><tp:taxon-name-part taxon-name-part-type="species" reg="annulatosquamosa">annulatosquamosa</tp:taxon-name-part></tp:taxon-name></italic> Beeli and <italic><tp:taxon-name><tp:taxon-name-part taxon-name-part-type="genus" reg="Russula">Russula</tp:taxon-name-part><tp:taxon-name-part taxon-name-part-type="species" reg="annulatolutea">annulatolutea</tp:taxon-name-part></tp:taxon-name></italic> Beeli are other annulate species which differ by olive yellow pileus colours and acrid taste (<xref ref-type="bibr" rid="B8">Beeli 1936</xref>). <italic><tp:taxon-name><tp:taxon-name-part taxon-name-part-type="genus" reg="Russula">Russula</tp:taxon-name-part><tp:taxon-name-part taxon-name-part-type="species" reg="acriannulata">acriannulata</tp:taxon-name-part></tp:taxon-name></italic> Buyck is an annulate species with ochre-brown pileus colours which shares the trichodermal pileipellis structure with single-celled pileocystidia, but differs by spores ornamented by isolated warts (<xref ref-type="bibr" rid="B48">Härkönen et al. 1993</xref>). <italic><tp:taxon-name><tp:taxon-name-part taxon-name-part-type="genus" reg="Russula">Russula</tp:taxon-name-part><tp:taxon-name-part taxon-name-part-type="species" reg="annulatobadia">annulatobadia</tp:taxon-name-part></tp:taxon-name></italic> Beeli is an annulate species with wine-red pileus colours which shares the reticulate spore ornamentation, but differs by the absence of pileocystidia and the presence of filiform marginal cells (<xref ref-type="bibr" rid="B13">Buyck 1994</xref>). <italic><tp:taxon-name><tp:taxon-name-part taxon-name-part-type="genus" reg="Russula">Russula</tp:taxon-name-part><tp:taxon-name-part taxon-name-part-type="species" reg="acuminata">acuminata</tp:taxon-name-part></tp:taxon-name></italic> Buyck is a species without remnants of a partial veil and with wine-red pileus colours which shares similar marginal cells and spores, but differs by strongly ramified hyphal terminations in the pileipellis (<xref ref-type="bibr" rid="B13">Buyck 1994</xref>).</p><fig id="F17" position="float" orientation="portrait"><object-id xmlns:xlink="http://www.w3.org/1999/xlink" content-type="doi" xlink:type="simple">10.3897/imafungus.16.140321.figure15</object-id><object-id xmlns:xlink="http://www.w3.org/1999/xlink" content-type="arpha" xlink:type="simple">60DF0722-5FB3-502F-95F6-546324FDC2DB</object-id><label>Figure 15.</label><caption><p><italic><tp:taxon-name><tp:taxon-name-part taxon-name-part-type="genus" reg="Russula">Russula</tp:taxon-name-part><tp:taxon-name-part taxon-name-part-type="species" reg="coronata">coronata</tp:taxon-name-part></tp:taxon-name></italic><bold>A, B</bold> field pictures of basidiomata: <bold>A</bold> CM-22-241, holotype, <bold>B</bold> CM-22-261; <bold>C, D</bold> scanning electron microscopical pictures of basidiospores (both CM-22-241, holotype). Scale bars: 2 cm (<bold>A, B</bold>); 3 µm (<bold>C, D</bold>).</p></caption><graphic xmlns:xlink="http://www.w3.org/1999/xlink" xlink:href="imafungus-16-e140321-g015.jpg" position="float" orientation="portrait" xlink:type="simple" id="oo_1253139.jpg"><uri content-type="original_file" xlink:type="simple">https://binary.pensoft.net/fig/1253139</uri></graphic></fig><fig id="F18" position="float" orientation="portrait"><object-id xmlns:xlink="http://www.w3.org/1999/xlink" content-type="doi" xlink:type="simple">10.3897/imafungus.16.140321.figure16</object-id><object-id xmlns:xlink="http://www.w3.org/1999/xlink" content-type="arpha" xlink:type="simple">130381D6-7157-556B-9F59-5DB62DD69785</object-id><label>Figure 16.</label><caption><p>Hymenial elements of <italic><tp:taxon-name><tp:taxon-name-part taxon-name-part-type="genus" reg="Russula">Russula</tp:taxon-name-part><tp:taxon-name-part taxon-name-part-type="species" reg="coronata">coronata</tp:taxon-name-part></tp:taxon-name></italic> (holotype, CM-22-241) <bold>A</bold> basidia and basidiola, <bold>B</bold> hymenial cystidia near the lamellar edges, <bold>C</bold> marginal cells, <bold>D</bold> hymenial cystidia, <bold>E</bold> spores as seen in Melzer’s reagent. Scale bar: 10 μm, but only 5 μm for spores.</p></caption><graphic xmlns:xlink="http://www.w3.org/1999/xlink" xlink:href="imafungus-16-e140321-g016.jpg" position="float" orientation="portrait" xlink:type="simple" id="oo_1253140.jpg"><uri content-type="original_file" xlink:type="simple">https://binary.pensoft.net/fig/1253140</uri></graphic></fig><fig id="F19" position="float" orientation="portrait"><object-id xmlns:xlink="http://www.w3.org/1999/xlink" content-type="doi" xlink:type="simple">10.3897/imafungus.16.140321.figure17</object-id><object-id xmlns:xlink="http://www.w3.org/1999/xlink" content-type="arpha" xlink:type="simple">A0421145-817C-57D8-9CDD-CAC83AADE79A</object-id><label>Figure 17.</label><caption><p>Elements of the pileipellis of <italic><tp:taxon-name><tp:taxon-name-part taxon-name-part-type="genus" reg="Russula">Russula</tp:taxon-name-part><tp:taxon-name-part taxon-name-part-type="species" reg="coronata">coronata</tp:taxon-name-part></tp:taxon-name></italic> sp. (holotype, CM-22-241) <bold>A, B</bold> elements near the pileus centre: <bold>A</bold> hyphal terminations, <bold>B</bold> pileocystidia; <bold>C, D</bold> elements near the pileus margin: <bold>C</bold> hyphal terminations, <bold>D</bold> pileocystidia. Scale bar: 10 μm.</p></caption><graphic xmlns:xlink="http://www.w3.org/1999/xlink" xlink:href="imafungus-16-e140321-g017.jpg" position="float" orientation="portrait" xlink:type="simple" id="oo_1253141.jpg"><uri content-type="original_file" xlink:type="simple">https://binary.pensoft.net/fig/1253141</uri></graphic></fig></tp:treatment-sec><ref-list><ref id="B51"><mixed-citation xmlns:xlink="http://www.w3.org/1999/xlink" xlink:type="simple"><person-group><name name-style="western"><surname>Heim</surname><given-names>R</given-names></name></person-group> (<year>1937</year>) Les Lactario-russulés du domaine oriental de Madagascar, essai sur la classification et la phylogénie des <italic>Astérosporales</italic>. Prodrome à une flore mycologique de Madagascar et dépendances I, 196 pp., 4 pl.</mixed-citation></ref><ref id="B52"><mixed-citation xmlns:xlink="http://www.w3.org/1999/xlink" xlink:type="simple"><person-group><name name-style="western"><surname>Heim</surname><given-names>R</given-names></name></person-group> (<year>1938</year>) <article-title>Diagnoses latines d’espèces et variétés nouvelles de Lactario-russulés du domaine oriental de Madagascar.</article-title><source>Candollea</source><volume>7</volume>: <fpage>374</fpage>–<lpage>393</lpage>.</mixed-citation></ref><ref id="B13"><mixed-citation xmlns:xlink="http://www.w3.org/1999/xlink" xlink:type="simple"><person-group><name name-style="western"><surname>Buyck</surname><given-names>B</given-names></name></person-group> (<year>1994</year>) Flore Illustrée des Champignons d’Afrique Centrale, fascicule 16, <italic><tp:taxon-name><tp:taxon-name-part taxon-name-part-type="genus">Russula</tp:taxon-name-part></tp:taxon-name></italic> II (<italic><tp:taxon-name><tp:taxon-name-part taxon-name-part-type="genus">Russulaceae</tp:taxon-name-part></tp:taxon-name></italic>), Ministère de l’Agriculture, Jardin Botanique de Belgique, 411–542.</mixed-citation></ref><ref id="B8"><mixed-citation xmlns:xlink="http://www.w3.org/1999/xlink" xlink:type="simple"><person-group><name name-style="western"><surname>Beeli</surname><given-names>M</given-names></name></person-group> (<year>1936</year>) <article-title>Contribution à l’étude de la Flore mycologique du Congo.</article-title><source>Bulletin du Jardin Botanique de l’État à Bruxelles</source><volume>14</volume>(<issue>1</issue>): <fpage>83</fpage>–<lpage>91</lpage>. <ext-link xlink:href="10.2307/3666668" ext-link-type="doi" xlink:type="simple">https://doi.org/10.2307/3666668</ext-link></mixed-citation></ref><ref id="B48"><mixed-citation xmlns:xlink="http://www.w3.org/1999/xlink" xlink:type="simple"><person-group><name name-style="western"><surname>Härkönen</surname><given-names>M</given-names></name><name name-style="western"><surname>Buyck</surname><given-names>B</given-names></name><name name-style="western"><surname>Saarimaki</surname><given-names>T</given-names></name><name name-style="western"><surname>Mwasumbi</surname><given-names>L</given-names></name></person-group> (<year>1993</year>) <article-title>Tanzanian mushrooms and their uses. 1. <italic><tp:taxon-name><tp:taxon-name-part taxon-name-part-type="genus">Russula</tp:taxon-name-part></tp:taxon-name></italic>.</article-title><source>Karstenia</source><volume>33</volume>: <fpage>11</fpage>–<lpage>50</lpage>. <ext-link xlink:href="10.29203/ka.1993.297" ext-link-type="doi" xlink:type="simple">https://doi.org/10.29203/ka.1993.297</ext-link></mixed-citation></ref></ref-list></tp:taxon-treatment>
