# Supplementary material for: ﻿Just the tip of the iceberg: uncovering a hyperdiverse clade of African Russula (Basidiomycota, Russulales, Russulaceae) species with signs of evolutionary habitat adaptations
Source: IMA Fungus. 2025 Feb 17;16:e140321. doi: 10.3897/imafungus.16.140321 (PMC11882026; doi:10.3897/imafungus.16.140321)
Supplement: XML Treatment for Russula hiemisilvae [file imafungus.16.140321-treatment6.xml]

<!DOCTYPE tp:taxon-treatment
  PUBLIC "-//TaxonX//DTD Taxonomic Treatment Publishing DTD v0 20100105//EN" "tax-treatment-NSO.dtd">
<tp:taxon-treatment xmlns:tp="http://www.plazi.org/taxpub"><tp:treatment-meta><kwd-group><label>Taxon classification</label><kwd>
                <named-content content-type="kingdom">Animalia</named-content>
              </kwd><kwd>
                <named-content content-type="order">Russulales</named-content>
              </kwd><kwd>
                <named-content content-type="family">Russulaceae</named-content>
              </kwd></kwd-group><mixed-citation publication-type="journal"><person-group><name><surname>Manz</surname><given-names>Cathrin</given-names></name><name><surname>Amalfi</surname><given-names>Mario</given-names></name><name><surname>Buyck</surname><given-names>Bart</given-names></name><name><surname>Hampe</surname><given-names>Felix</given-names></name><name><surname>Yorou</surname><given-names>Nourou S.</given-names></name><name><surname>Adamčík</surname><given-names>Slavomír</given-names></name><name><surname>Piepenbring</surname><given-names>Meike</given-names></name></person-group><article-title>﻿Just the tip of the iceberg: uncovering a hyperdiverse clade of African <italic><tp:taxon-name><tp:taxon-name-part taxon-name-part-type="genus" reg="Russula">Russula</tp:taxon-name-part></tp:taxon-name></italic> (<italic><tp:taxon-name><tp:taxon-name-part taxon-name-part-type="genus" reg="Basidiomycota">Basidiomycota</tp:taxon-name-part></tp:taxon-name></italic>, <italic><tp:taxon-name><tp:taxon-name-part taxon-name-part-type="genus" reg="Russulales">Russulales</tp:taxon-name-part></tp:taxon-name></italic>, <italic><tp:taxon-name><tp:taxon-name-part taxon-name-part-type="genus" reg="Russulaceae">Russulaceae</tp:taxon-name-part></tp:taxon-name></italic>) species with signs of evolutionary habitat adaptations</article-title><source>IMA Fungus</source><day>17</day><month>02</month><year>2025</year><volume>16</volume><pub-id pub-id-type="doi">10.3897/imafungus.16.140321</pub-id></mixed-citation></tp:treatment-meta><tp:nomenclature><label>﻿</label><tp:taxon-name>
              <object-id xmlns:xlink="http://www.w3.org/1999/xlink" content-type="arpha" xlink:type="simple">D39A9978-2343-50C4-8022-B2215086211D</object-id>
              <tp:taxon-name-part taxon-name-part-type="genus" reg="Russula">Russula</tp:taxon-name-part>
              <tp:taxon-name-part taxon-name-part-type="species" reg="hiemisilvae">hiemisilvae</tp:taxon-name-part>
              <object-id xmlns:xlink="http://www.w3.org/1999/xlink" content-type="mycobank" xlink:type="simple">361062</object-id>
            </tp:taxon-name><tp:taxon-authority>Buyck, Karstenia 33: 27 (1993)</tp:taxon-authority><xref ref-type="fig" rid="F23">Figs 21</xref><xref ref-type="fig" rid="F24">, 22</xref><xref ref-type="fig" rid="F25">, 23</xref></tp:nomenclature><tp:treatment-sec sec-type="Holotype" id="SECID0EHTAI"><title>Holotype.</title><p>Tanzania. Western Province, Kahama District, 30 km W of Kahama, Wendele, Forest Reserve (03 32 CB), alt. 1,200 m, on soil in <italic><tp:taxon-name><tp:taxon-name-part taxon-name-part-type="genus" reg="Brachystegia">Brachystegia</tp:taxon-name-part></tp:taxon-name></italic> Benth.-<italic><tp:taxon-name><tp:taxon-name-part taxon-name-part-type="genus" reg="Combretum">Combretum</tp:taxon-name-part></tp:taxon-name></italic> Loefl. woodland, 09.12.1991, leg. Saarimtiki et al. 1028 (H 7041854).</p></tp:treatment-sec><tp:treatment-sec sec-type="material" id="SECID0E2TAI"><title>Additional material examined.</title><p>Benin. Atakora, Kossoucoingou, co-ord. <named-content xmlns:xlink="http://www.w3.org/1999/xlink" content-type="dwc:verbatimCoordinates" xlink:type="simple"><named-content content-type="geo-json" specific-use="{&#34;type&#34;:&#34;Point&#34;,&#34;coordinates&#34;:[1.201667,10.165000]}" id="NCID0EEUAI" xlink:type="simple">10°9.9'N, 1°12.1'E</named-content></named-content>, alt. 500 m, Sudanian woodland, under <italic><tp:taxon-name><tp:taxon-name-part taxon-name-part-type="genus" reg="Isoberlinia">Isoberlinia</tp:taxon-name-part><tp:taxon-name-part taxon-name-part-type="species" reg="tomentosa">tomentosa</tp:taxon-name-part></tp:taxon-name></italic>, on rocky soil, 20.07.2021, leg. C. Manz, F. Hampe, G. Abohoumbo, T.C. Bogo, <italic>CM-21-150</italic> (B 70 0105430, <abbrev xmlns:xlink="http://www.w3.org/1999/xlink" xlink:title="Herbaria of the University of Parakou" id="ABBRID0EWUAI" xlink:type="simple">UNIPAR</abbrev>).</p></tp:treatment-sec><tp:treatment-sec sec-type="description" id="SECID0E1UAI"><title>Short description.</title><p><italic><tp:taxon-name><tp:taxon-name-part taxon-name-part-type="genus" reg="Russula">Russula</tp:taxon-name-part><tp:taxon-name-part taxon-name-part-type="species" reg="hiemisilvae">hiemisilvae</tp:taxon-name-part></tp:taxon-name></italic> is a rather robust, mild, annulate species with a greyish-red pileus, stipe with rose hue and ellipsoid spores with a reticulate ornamentation with spines up to 1.5 µm high, occurring in savannah woodlands.</p></tp:treatment-sec><tp:treatment-sec sec-type="material" id="SECID0EOVAI"><title>Description based on material recently collected in Benin.</title><p><bold>Growth habit</bold>: basidiomata in small groups. <bold>Pileus</bold>: medium-sized, 50–55 mm in diam., plane, slightly centrally depressed; margin even, striate up to 15 mm, regularly shaped, finely crenulate; cuticle smooth, radially fibrous, slightly shiny, peelable up to ½ of the pileus radius, colour near the margin pinkish-white (11A2), pale red (11A3) or greyish-rose (11B3), near the centre, dull red (11C3–4), greyish-brown (11D3) or greyish-red (11D4), sometimes with lighter spots. <bold>Lamellae</bold>: 5–6 mm wide, 7–8 lamellae present along 1 cm near the pileus margin, narrowly adnate, white, furcations, anastomoses and lamellulae absent; edges, concolourous. <bold>Stipe</bold>: 40–45 × 12–15 mm, cylindrical, sometimes narrowing towards the base, slightly bulging here and there; smooth to slightly rugose, with a fugacious white and dull red (11C3–4) rimmed annulus, white with a rose hue; cottony stuffed. <bold>Context</bold>: 1 mm thick at half pileus radius, white, unchanging when bruised, brittle, taste mild, odour inconspicuous; macrochemical reactions: guaiac after 8–10 seconds positive (++) on both stipe and lamellae surfaces, FeSO<sub>4</sub> rose, sulphovanillin negative, KOH discolouring red parts to yellow, phenol negative. <bold>Spore print</bold>: not observed, but probably white or cream.</p><p><bold>Spores</bold>: (8.3–)8.6–9–9.4(–9.9) × (7.3–)7.5–7.7–7.9(–8) µm (n = 30), Q = (1.08–)1.13–1.17–1.22(–1.26), subglobose to broadly ellipsoid; ornamentation of moderately distant amyloid spines [3–6(–7) in a circle of 3 µm diam.], 1.1–1.5 µm high, connected by abundant, distinct lines [3–6(–7) in the circle], forming a complete reticulum with regularly-shaped meshes, isolated elements absent; suprahilar plage small, inamyloid, without ornamentation, surrounded by small warts. <bold>Basidia</bold>: (41.5–)44.5–49–53.5(–59) × (12–)13–13.5–14(–14.5) µm (n = 20), subclavate to clavate, 4-spored; basidiola approx. 7–9 µm wide, clavate to subclavate. <bold>Hymenial cystidia</bold>: on lamellae sides (70.5–)77–86–95.5(–101) × (11–)12–13.5–15(–16) µm (n = 20), widely dispersed, 27–82/mm<sup>2</sup>, cylindrical to subclavate, sometimes slightly constricted, originating in subhymenium and somewhat protruding over basidia, thin-walled, apically obtuse, with a 2–7(–9) µm long appendage; heteromorphous contents dense, amorphous, mostly located in the upper half, turning distinctly dark yellow-brown in sulphovanillin. Hymenial cystidia near the lamellae edges shorter and narrower, (52.5–)56–61–66.5(–73.5) × (9–)10–11.5–13(–14.5) µm (n = 20), predominantly fusiform, with a 1.5–8 µm long appendage; heteromorphous contents less dense and less frequently located in the upper half. <bold>Lamellae edges</bold>: fertile, marginal cells intermixed with basidia and basidiola. <bold>Marginal cells</bold>: (30–)33–38–43(–46) × (3.5–)5.5–6.5–8(–9) µm (n = 20), cylindrical to subclavate with frequent irregular constrictions, frequently flexuous, optically empty, thin-walled. <bold>Pileipellis</bold>: orthochromatic in Cresyl blue, well delimited from the underlying context, 135–200 mm deep; suprapellis 50–110 µm deep, of loose, irregularly orientated hyphal terminations embedded in a gelatinous matrix; sharply delimited from a 70–85 µm deep subpellis of dense, parallel, 2.5–4.5 µm wide hyphae, with cystidioid hyphae with crystalline contents. Acid resistant encrustations absent. <bold>Hyphal terminations</bold>: near the pileus margin composed of 1–2(–3) unbranched cells, thin-walled, terminal cells (16.5–)22–26–30(–33) × (3–)3.5–4 µm (n = 30), cylindrical or slightly narrowing towards the apex, rarely subcapitate, apically obtuse, rarely acute; subterminal cells shorter, sometimes isodiametric, 3–4.5 µm wide, cylindrical. Hyphal terminations near the pileus centre of 1(–2) unbranched cells, thin-walled, terminal cells (6.5–)12–19–26(–33) × (2.5–)3.5–4–5(–6) µm (n = 37), irregularly shaped, cylindrical or subulate, frequently with several constrictions or branched, apically obtuse; subterminal cells usually shorter, 3.5–7.5 µm wide, cylindrical or ellipsoid, often irregularly shaped and with lateral branches or nodes. <bold>Pileocystidia</bold>: near the pileus margin (21–)24–31.5–39(–45.5) × (3.5–)4–4.5–5.5(–6) µm (n = 20), one-celled, lanceolate, cylindrical or subclavate, originating in the suprapellis, thin-walled, occasionally with a 2–3 µm long appendage or terminal knob; heteromorphous contents amorphous, weakly turning grey-violet in sulphovanillin. Pileocystidia near the pileus centre similar in size and shape to the ones near the pileus margin, (21.5–)25.5–29.5–33.5(–39.5) × (3.5–)4.5–5.5–6.5(–7.5) µm (n = 20), more frequently with a 2–4 µm long appendage or terminal knob; heteromorphous contents similar. <bold>Context</bold>: without cystidioid and oleiferous hyphae.</p></tp:treatment-sec><tp:treatment-sec sec-type="distribution" id="SECID0EYWAI"><title>Distribution and ecology.</title><p>Widely distributed in tropical African savannah woodlands. Known from Benin, Burundi, Madagascar, Tanzania, Zambia and Zimbabwe.</p></tp:treatment-sec><tp:treatment-sec sec-type="notes" id="SECID0E4WAI"><title>Notes.</title><p>The material of <italic><tp:taxon-name><tp:taxon-name-part taxon-name-part-type="genus" reg="Russula">R.</tp:taxon-name-part><tp:taxon-name-part taxon-name-part-type="species" reg="hiemisilvae">hiemisilvae</tp:taxon-name-part></tp:taxon-name></italic> from Benin was identified, based on type sequencing. The holotype material of <italic><tp:taxon-name><tp:taxon-name-part taxon-name-part-type="genus" reg="Russula">R.</tp:taxon-name-part><tp:taxon-name-part taxon-name-part-type="species" reg="hiemisilvae">hiemisilvae</tp:taxon-name-part></tp:taxon-name></italic> differs from our collection by the presence of refractive inclusions in the hyphal terminations in the pileipellis and the reddish to almost absent reaction of the cystidia to sulphovanillin (<xref ref-type="bibr" rid="B48">Härkönen et al. 1993</xref>). <italic><tp:taxon-name><tp:taxon-name-part taxon-name-part-type="genus" reg="Russula">Russula</tp:taxon-name-part><tp:taxon-name-part taxon-name-part-type="species" reg="annulata">annulata</tp:taxon-name-part></tp:taxon-name></italic> is a similar annulate species described from Madagascar, which differs from <italic><tp:taxon-name><tp:taxon-name-part taxon-name-part-type="genus" reg="Russula">R.</tp:taxon-name-part><tp:taxon-name-part taxon-name-part-type="species" reg="hiemisilvae">hiemisilvae</tp:taxon-name-part></tp:taxon-name></italic> by a stipe covered by vivid violet pustules, lamellae with dark violet edges and violet context under the cuticle (<xref ref-type="bibr" rid="B51">Heim 1937</xref>, <xref ref-type="bibr" rid="B52">1938</xref>).</p><fig id="F23" position="float" orientation="portrait"><object-id xmlns:xlink="http://www.w3.org/1999/xlink" content-type="doi" xlink:type="simple">10.3897/imafungus.16.140321.figure21</object-id><object-id xmlns:xlink="http://www.w3.org/1999/xlink" content-type="arpha" xlink:type="simple">8DA4113D-9A8C-516C-A8FE-CE067C57E57A</object-id><label>Figure 21.</label><caption><p><italic><tp:taxon-name><tp:taxon-name-part taxon-name-part-type="genus" reg="Russula">Russula</tp:taxon-name-part><tp:taxon-name-part taxon-name-part-type="species" reg="hiemisilvae">hiemisilvae</tp:taxon-name-part></tp:taxon-name></italic> (CM-21-150) <bold>A</bold> field picture of basidiomata, <bold>B</bold> scanning electron microscopical picture of basidiospores. Scale bar: 2 cm (<bold>A</bold>); 3 µm (<bold>B</bold>).</p></caption><graphic xmlns:xlink="http://www.w3.org/1999/xlink" xlink:href="imafungus-16-e140321-g021.jpg" position="float" orientation="portrait" xlink:type="simple" id="oo_1253145.jpg"><uri content-type="original_file" xlink:type="simple">https://binary.pensoft.net/fig/1253145</uri></graphic></fig><fig id="F24" position="float" orientation="portrait"><object-id xmlns:xlink="http://www.w3.org/1999/xlink" content-type="doi" xlink:type="simple">10.3897/imafungus.16.140321.figure22</object-id><object-id xmlns:xlink="http://www.w3.org/1999/xlink" content-type="arpha" xlink:type="simple">936C7A68-0FF7-5781-8BEB-E588921DC15C</object-id><label>Figure 22.</label><caption><p>Hymenial elements of <italic><tp:taxon-name><tp:taxon-name-part taxon-name-part-type="genus" reg="Russula">Russula</tp:taxon-name-part><tp:taxon-name-part taxon-name-part-type="species" reg="hiemisilvae">hiemisilvae</tp:taxon-name-part></tp:taxon-name></italic> (CM-21-150) <bold>A</bold> basidia and basidiola, <bold>B</bold> hymenial cystidia near the lamellar edges, <bold>C</bold> marginal cells, <bold>D</bold> hymenial cystidia, <bold>E</bold> spores as seen in Melzer’s reagent. Scale bar: 10 μm, but only 5 μm for spores.</p></caption><graphic xmlns:xlink="http://www.w3.org/1999/xlink" xlink:href="imafungus-16-e140321-g022.jpg" position="float" orientation="portrait" xlink:type="simple" id="oo_1253146.jpg"><uri content-type="original_file" xlink:type="simple">https://binary.pensoft.net/fig/1253146</uri></graphic></fig><fig id="F25" position="float" orientation="portrait"><object-id xmlns:xlink="http://www.w3.org/1999/xlink" content-type="doi" xlink:type="simple">10.3897/imafungus.16.140321.figure23</object-id><object-id xmlns:xlink="http://www.w3.org/1999/xlink" content-type="arpha" xlink:type="simple">A8A35605-3431-5C11-8770-3032D1BA5BE6</object-id><label>Figure 23.</label><caption><p>Elements of the pileipellis of <italic><tp:taxon-name><tp:taxon-name-part taxon-name-part-type="genus" reg="Russula">Russula</tp:taxon-name-part><tp:taxon-name-part taxon-name-part-type="species" reg="hiemisilvae">hiemisilvae</tp:taxon-name-part></tp:taxon-name></italic> (CM-21-150) <bold>A, B</bold> elements near the pileus centre: <bold>A</bold> hyphal terminations, <bold>B</bold> pileocystidia; <bold>C, D</bold> elements near the pileus margin: <bold>C</bold> hyphal terminations, <bold>D</bold> pileocystidia. Scale bar: 10 μm.</p></caption><graphic xmlns:xlink="http://www.w3.org/1999/xlink" xlink:href="imafungus-16-e140321-g023.jpg" position="float" orientation="portrait" xlink:type="simple" id="oo_1253147.jpg"><uri content-type="original_file" xlink:type="simple">https://binary.pensoft.net/fig/1253147</uri></graphic></fig></tp:treatment-sec><ref-list><ref id="B48"><mixed-citation xmlns:xlink="http://www.w3.org/1999/xlink" xlink:type="simple"><person-group><name name-style="western"><surname>Härkönen</surname><given-names>M</given-names></name><name name-style="western"><surname>Buyck</surname><given-names>B</given-names></name><name name-style="western"><surname>Saarimaki</surname><given-names>T</given-names></name><name name-style="western"><surname>Mwasumbi</surname><given-names>L</given-names></name></person-group> (<year>1993</year>) <article-title>Tanzanian mushrooms and their uses. 1. <italic><tp:taxon-name><tp:taxon-name-part taxon-name-part-type="genus">Russula</tp:taxon-name-part></tp:taxon-name></italic>.</article-title><source>Karstenia</source><volume>33</volume>: <fpage>11</fpage>–<lpage>50</lpage>. <ext-link xlink:href="10.29203/ka.1993.297" ext-link-type="doi" xlink:type="simple">https://doi.org/10.29203/ka.1993.297</ext-link></mixed-citation></ref><ref id="B51"><mixed-citation xmlns:xlink="http://www.w3.org/1999/xlink" xlink:type="simple"><person-group><name name-style="western"><surname>Heim</surname><given-names>R</given-names></name></person-group> (<year>1937</year>) Les Lactario-russulés du domaine oriental de Madagascar, essai sur la classification et la phylogénie des <italic>Astérosporales</italic>. Prodrome à une flore mycologique de Madagascar et dépendances I, 196 pp., 4 pl.</mixed-citation></ref><ref id="B52"><mixed-citation xmlns:xlink="http://www.w3.org/1999/xlink" xlink:type="simple"><person-group><name name-style="western"><surname>Heim</surname><given-names>R</given-names></name></person-group> (<year>1938</year>) <article-title>Diagnoses latines d’espèces et variétés nouvelles de Lactario-russulés du domaine oriental de Madagascar.</article-title><source>Candollea</source><volume>7</volume>: <fpage>374</fpage>–<lpage>393</lpage>.</mixed-citation></ref></ref-list></tp:taxon-treatment>
