# Supplementary material for: ﻿Just the tip of the iceberg: uncovering a hyperdiverse clade of African Russula (Basidiomycota, Russulales, Russulaceae) species with signs of evolutionary habitat adaptations
Source: IMA Fungus. 2025 Feb 17;16:e140321. doi: 10.3897/imafungus.16.140321 (PMC11882026; doi:10.3897/imafungus.16.140321)
Supplement: XML Treatment for Russula inflata [file imafungus.16.140321-treatment7.xml]

<!DOCTYPE tp:taxon-treatment
  PUBLIC "-//TaxonX//DTD Taxonomic Treatment Publishing DTD v0 20100105//EN" "tax-treatment-NSO.dtd">
<tp:taxon-treatment xmlns:tp="http://www.plazi.org/taxpub"><tp:treatment-meta><kwd-group><label>Taxon classification</label><kwd>
                <named-content content-type="kingdom">Animalia</named-content>
              </kwd><kwd>
                <named-content content-type="order">Russulales</named-content>
              </kwd><kwd>
                <named-content content-type="family">Russulaceae</named-content>
              </kwd></kwd-group><mixed-citation publication-type="journal"><person-group><name><surname>Manz</surname><given-names>Cathrin</given-names></name><name><surname>Amalfi</surname><given-names>Mario</given-names></name><name><surname>Buyck</surname><given-names>Bart</given-names></name><name><surname>Hampe</surname><given-names>Felix</given-names></name><name><surname>Yorou</surname><given-names>Nourou S.</given-names></name><name><surname>Adamčík</surname><given-names>Slavomír</given-names></name><name><surname>Piepenbring</surname><given-names>Meike</given-names></name></person-group><article-title>﻿Just the tip of the iceberg: uncovering a hyperdiverse clade of African <italic><tp:taxon-name><tp:taxon-name-part taxon-name-part-type="genus" reg="Russula">Russula</tp:taxon-name-part></tp:taxon-name></italic> (<italic><tp:taxon-name><tp:taxon-name-part taxon-name-part-type="genus" reg="Basidiomycota">Basidiomycota</tp:taxon-name-part></tp:taxon-name></italic>, <italic><tp:taxon-name><tp:taxon-name-part taxon-name-part-type="genus" reg="Russulales">Russulales</tp:taxon-name-part></tp:taxon-name></italic>, <italic><tp:taxon-name><tp:taxon-name-part taxon-name-part-type="genus" reg="Russulaceae">Russulaceae</tp:taxon-name-part></tp:taxon-name></italic>) species with signs of evolutionary habitat adaptations</article-title><source>IMA Fungus</source><day>17</day><month>02</month><year>2025</year><volume>16</volume><pub-id pub-id-type="doi">10.3897/imafungus.16.140321</pub-id></mixed-citation></tp:treatment-meta><tp:nomenclature><label>﻿</label><tp:taxon-name>
              <object-id xmlns:xlink="http://www.w3.org/1999/xlink" content-type="arpha" xlink:type="simple">4AE91A52-8578-5ED2-9D80-3A153137D6A3</object-id>
              <tp:taxon-name-part taxon-name-part-type="genus" reg="Russula">Russula</tp:taxon-name-part>
              <tp:taxon-name-part taxon-name-part-type="species" reg="inflata">inflata</tp:taxon-name-part>
              <object-id xmlns:xlink="http://www.w3.org/1999/xlink" content-type="mycobank" xlink:type="simple">134759</object-id>
            </tp:taxon-name><tp:taxon-authority>Buyck, Bull. Jard. Bot. Natl. Belg. 58 (3–4): 470 (1988)</tp:taxon-authority><xref ref-type="fig" rid="F26">Figs 24</xref><xref ref-type="fig" rid="F27">, 25</xref><xref ref-type="fig" rid="F28">, 26</xref><xref ref-type="fig" rid="F29">, 27</xref><xref ref-type="fig" rid="F30">, 28</xref></tp:nomenclature><tp:treatment-sec sec-type="Holotype" id="SECID0EY1AI"><title>Holotype.</title><p>DRC. Kisangani; NNE van Batiabongena, primary rainforest under <italic><tp:taxon-name><tp:taxon-name-part taxon-name-part-type="genus" reg="Gilbertiodendron">Gilbertiodendron</tp:taxon-name-part><tp:taxon-name-part taxon-name-part-type="species" reg="dewevrei">dewevrei</tp:taxon-name-part></tp:taxon-name></italic> (De Wild.) J.Léonard, 05.05.1984, leg. B. Buyck, <italic>1652</italic> (<bold>holotype</bold> of <italic><tp:taxon-name><tp:taxon-name-part taxon-name-part-type="genus" reg="Russula">R.</tp:taxon-name-part><tp:taxon-name-part taxon-name-part-type="species" reg="inflata">inflata</tp:taxon-name-part></tp:taxon-name></italic>, BR5020005254166).</p></tp:treatment-sec><tp:treatment-sec sec-type="Synonym" id="SECID0EY2AI"><title>Synonym.</title><p><italic><tp:taxon-name><tp:taxon-name-part taxon-name-part-type="genus" reg="Russula">Russula</tp:taxon-name-part><tp:taxon-name-part taxon-name-part-type="species" reg="intricata">intricata</tp:taxon-name-part></tp:taxon-name></italic> Buyck, Bulletin du Jardin Botanique National de Belgique 58 (3–4): 470 (1988). <bold>Holotype</bold> – DRC. Luiswishi, dense forest, on ground, 20.04.1986, leg. J. Schreurs, <italic>1778</italic> (BR5020005258201).</p></tp:treatment-sec><tp:treatment-sec sec-type="material" id="SECID0EQ3AI"><title>Additional material examined.</title><p>Benin. Atakora, Natitingou, Kota Waterfalls, co-ord. <named-content xmlns:xlink="http://www.w3.org/1999/xlink" content-type="dwc:verbatimCoordinates" xlink:type="simple"><named-content content-type="geo-json" specific-use="{&#34;type&#34;:&#34;Point&#34;,&#34;coordinates&#34;:[1.446667,10.211667]}" id="NCID0EZ3AI" xlink:type="simple">10°12.7'N, 1°26.8'E</named-content></named-content>, alt. 500 m, in a gallery forest, under <italic><tp:taxon-name><tp:taxon-name-part taxon-name-part-type="genus" reg="Uapaca">Uapaca</tp:taxon-name-part><tp:taxon-name-part taxon-name-part-type="species" reg="guineensis">guineensis</tp:taxon-name-part></tp:taxon-name></italic>, directly along the riverside on bare sand, 14.07.2021, leg. C. Manz, F. Hampe, N. S. Yorou, G. Abohoumbo &amp; D. Dongnima, <italic>CM-21-128</italic> (B 70 0105431, <abbrev xmlns:xlink="http://www.w3.org/1999/xlink" xlink:title="Herbaria of the University of Parakou" id="ABBRID0EL4AI" xlink:type="simple">UNIPAR</abbrev>); <italic>ibid.</italic> 19.07.2021, <italic>CM-21-144</italic> (B 70 0105432, <abbrev xmlns:xlink="http://www.w3.org/1999/xlink" xlink:title="Herbaria of the University of Parakou" id="ABBRID0ET4AI" xlink:type="simple">UNIPAR</abbrev>); <italic>ibid.</italic> Kossoucoingou, co-ord. <named-content xmlns:xlink="http://www.w3.org/1999/xlink" content-type="dwc:verbatimCoordinates" xlink:type="simple"><named-content content-type="geo-json" specific-use="{&#34;type&#34;:&#34;Point&#34;,&#34;coordinates&#34;:[1.158333,10.158333]}" id="NCID0E34AI" xlink:type="simple">10°9.5'N, 1°9.5'E</named-content></named-content>, alt. 330 m, savannah woodland with dense undergrowth, under <italic><tp:taxon-name><tp:taxon-name-part taxon-name-part-type="genus" reg="Uapaca">Uapaca</tp:taxon-name-part></tp:taxon-name></italic> sp., on rocky soil, 27.06.2022, leg. C. Manz, S. Sarawi, A. Rühl, <italic>CM-22-231</italic> (B 70 0105433, <abbrev xmlns:xlink="http://www.w3.org/1999/xlink" xlink:title="Herbaria of the University of Parakou" id="ABBRID0EK5AI" xlink:type="simple">UNIPAR</abbrev>). DRC. Luiswishi, at the margin of a gallery forest, at the foot of an abandoned termite mound, 1990, leg. J. Degreef, <italic>90/9</italic> (as <italic><tp:taxon-name><tp:taxon-name-part taxon-name-part-type="genus" reg="Russula">R.</tp:taxon-name-part><tp:taxon-name-part taxon-name-part-type="species" reg="roseoalba">roseoalba</tp:taxon-name-part></tp:taxon-name></italic>, <abbrev xmlns:xlink="http://www.w3.org/1999/xlink" xlink:title="Botanical Garden Meise" id="ABBRID0E25AI" xlink:type="simple">BR</abbrev> 5020005039923); <italic>ibid.</italic> South of firm Kimba, 18.04.1986, leg. J. Schreurs, <italic>1738</italic> (as <italic><tp:taxon-name><tp:taxon-name-part taxon-name-part-type="genus" reg="Russula">R.</tp:taxon-name-part><tp:taxon-name-part taxon-name-part-type="species" reg="roseoalba">roseoalba</tp:taxon-name-part></tp:taxon-name></italic>, BR5020006035214); <italic>ibid.</italic> 19.03.1986, leg. J. Schreurs, <italic>1415</italic> (as <italic><tp:taxon-name><tp:taxon-name-part taxon-name-part-type="genus" reg="Russula">R.</tp:taxon-name-part><tp:taxon-name-part taxon-name-part-type="species" reg="roseoalba">roseoalba</tp:taxon-name-part></tp:taxon-name></italic>, BR5020006037232); <italic>ibid.</italic> Muhulu de la Luiswishi, dense dry forest, 27.12.1971, leg. D. Thoen, <italic>5209</italic> (as <italic><tp:taxon-name><tp:taxon-name-part taxon-name-part-type="genus" reg="Russula">R.</tp:taxon-name-part><tp:taxon-name-part taxon-name-part-type="species" reg="roseoalba">roseoalba</tp:taxon-name-part></tp:taxon-name></italic>, BR5020006031179); <italic>ibid.</italic> Kisangani; NNE van Batiabongena, primary rainforest under <italic><tp:taxon-name><tp:taxon-name-part taxon-name-part-type="genus" reg="Gilbertiodendron">G.</tp:taxon-name-part><tp:taxon-name-part taxon-name-part-type="species" reg="dewevrei">dewevrei</tp:taxon-name-part></tp:taxon-name></italic>, 05.05.1984, leg. B. Buyck, <italic>1653</italic> (BR5020005255170); <italic>ibid</italic>. primary rainforest with <italic><tp:taxon-name><tp:taxon-name-part taxon-name-part-type="genus" reg="Gilbertiodendron">G.</tp:taxon-name-part><tp:taxon-name-part taxon-name-part-type="species" reg="dewevrei">dewevrei</tp:taxon-name-part></tp:taxon-name></italic> and <italic><tp:taxon-name><tp:taxon-name-part taxon-name-part-type="genus" reg="Scaphopetalum">Scaphopetalum</tp:taxon-name-part></tp:taxon-name></italic> Mast., 05.05.1984, leg. B. Buyck, <italic>1560</italic> (BR5020005256184). Senegal. Basse Casamance National Park, Guinean forest, 24.08.1986, leg. D. Thoen, <italic>7647</italic> (as <italic><tp:taxon-name><tp:taxon-name-part taxon-name-part-type="genus" reg="Russula">R.</tp:taxon-name-part><tp:taxon-name-part taxon-name-part-type="species" reg="roseoalba">roseoalba</tp:taxon-name-part></tp:taxon-name></italic>, BR5020006032183).</p></tp:treatment-sec><tp:treatment-sec sec-type="description" id="SECID0E5BBI"><title>Short description.</title><p>Basidiomata small to medium-sized, pileus surface pinkish, stipe with fugitive annulus, hyphal terminations in the pileipellis of two types including presence of distinctly thick-walled, sparsely septate, very long hyphae repent over other elements of the suprapellis, occurring in gallery forests and savannah woodlands.</p></tp:treatment-sec><tp:treatment-sec sec-type="material" id="SECID0EDCBI"><title>Description based on recent material from Benin.</title><p><bold>Growth habit</bold>: solitary or gregarious. <bold>Pileus</bold>: small to medium-sized, 23–62 mm in diam., when young, convex, later expanding plane, centrally slightly to distinctly depressed; margin even or slightly involuted, distinctly tuberculate-striate up to 17 mm, crenulate, sometimes undulate or radially cracked; cuticle smooth, matt, sometimes with velar patches, distinctly radially cracked between the striations, sometimes easily and sometimes hardly peelable, colour near the margin pinkish-white (11–13A2), rose (11–12A3) or greyish-magenta (13B3, 13D3), near the centre, pinkish-white (11–12A2), dull red (11B3), greyish-ruby (12C4, 12D3–4), greyish-rose (12B4), but also yellowish-white (3A2). <bold>Lamellae</bold>: 3–4 mm wide, 4–8 lamellae present along 1 cm near the pileus margin, adnexed, white, furcations occasional near the stipe attachment, anastomoses and lamellulae absent; edges entire, concolourous. <bold>Stipe</bold>: 28–50 × 4–13 mm, cylindrical, sometimes clavate, smooth to slightly rugose, with a fugitive, white or rose (11A3) rimmed annulus that is sometimes attached to the pileus margin instead of the stipe, white or with a slight pinkish hue; cottony stuffed, with age becoming hollow. <bold>Context</bold>: up to 1 mm thick at half pileus radius, white, unchanging when bruised, brittle, taste mild, odour inconspicuous, macrochemical reactions: guaiac after 8–10 seconds weakly positive (+) or negative (-) on stipe and positive (++) on lamellae surfaces, FeSO<sub>4</sub> weak orange or pinkish, sulphovanillin negative, KOH discolouring yellowish on red cuticle parts, phenol negative. <bold>Spore print</bold>: not observed, but probably white or cream.</p><p><bold>Spores</bold>: (6.9–)7.3–7.7–8.1(–8.9) × (6.6–)7–7.3–7.7(–8.4) µm (n = 90), Q = (1–)1.02–1.05–1.08(–1.13), globose to subglobose; ornamentation of distant to moderately distant amyloid warts [(2–)3–5(–7) in a circle of 3 µm diam.], 1–1.4 µm high, connected by abundant lines [(2–)3–5(–6) in the circle] forming a complete reticulum, isolated warts or fusions dispersed (up to 1 in the circle), lines frequently rimmed by additional smaller warts only visible by SEM; suprahilar plage small, inamyloid, without ornamentation. <bold>Basidia</bold>: (30–)34.5–39.5–45(–52) × (10.5–)11.5–12.5–13.5(–15.5) µm (n = 60), cylindrical, clavate to broadly clavate, 4-spored; basidiola approx. 5–11 µm wide, cylindrical to subclavate. <bold>Hymenial cystidia</bold>: on lamellae sides (58–)65–72.5–80(–91) × (7–)9–11–13(–17) µm (n = 60), widely dispersed, 65–90/mm<sup>2</sup>, predominantly fusiform, rarely subclavate, sometimes slightly curved near the base, originating in subhymenium and somewhat protruding over basidia, thin-walled, apically acute, with a 2–10(–13) µm long appendage; heteromorphous contents dense, amorphous to crystalline, sometimes located only in the upper half, turning moderately, but distinctly greyish-black in sulphovanillin after 5–10 minutes. Hymenial cystidia near the lamellae edges shorter and narrower, (34–)41–46–51(–58) × (6–)7.5–9.5–11.5(–15) µm (n = 60), cylindrical to clavate, apically obtuse, without appendages, heteromorphous contents similar to those in hymenial cystidia on lamellae sides, but not crystalline. <bold>Lamellae edges</bold>: sterile, densely covered with marginal cells. <bold>Marginal cells</bold>: (19–)23–27–31(–36.5) × (6­–)7–9–11.5(–15) µm (n = 60), fusiform or lageniform, acute or with a narrow appendage, frequently with a secondary septum, optically empty, thin-walled. <bold>Pileipellis</bold>: orthochromatic in Cresyl blue, sharply delimited from the underlying context, 65–120 µm deep; suprapellis a trichoderm, 30–70 µm deep, composed of predominantly erect, loose hyphal terminations embedded in a gelatinous matrix; gradually passing to a 25–50 µm deep subpellis, of dense, more or less parallel, not gelatinised, thin-walled, 4.5–9 µm wide hyphae with capitate and frequently forked terminations, not gelatinised. Acid resistant encrustations absent. <bold>Hyphal terminations</bold>: near the pileus margin dimorphic; mainly thin-walled, up to 50 µm long, composed of 1–2(–3) unbranched cells, terminal cells (9–)12.5–18.5–24.5(–31) × (2.5–)3.5–4.5–5–(–7) µm (n = 93), predominantly subulate with obtuse apex, less frequently cylindrical; subterminal cells shorter, 3.5–7 µm wide, cylindrical or ellipsoid; additionally mixed with dispersed, thick-walled, sparsely septate, filamentous, curved or bent, repent, up to 200 µm long hyphal terminations. Hyphal terminations near the pileus centre composed of equally represented thin and thick-walled forms, thin walled composed of (1–)2–3 unbranched cells, terminal cells (7–)9–16.5–24(–37) × (2.5–)3.5–4–5(–6.5) µm (n = 93), stout, cylindrical; subterminal cells similar, 3–6.5 µm wide; thick-walled ones similar to those near the pileus margin. <bold>Pileocystidia</bold>: near the pileus margin (15–)17–19.5–22.5(–26) × (3–)3.5–4–5(–6.5) µm (n = 60), one-celled, predominantly fusiform, sometimes subcylindrical, rarely curved, originating in the suprapellis, thin-walled, apically obtuse, with a 1–3 µm long terminal knob; heteromorphous contents amorphous, not reacting to sulphovanillin. Pileocystidia near the pileus centre longer, more abundant, (11.5–)18–26.5–35(–48) × (2.5–)3.5–4.5–5(–7) µm (n = 60), shape and heteromorphous contents similar to those in pileocystidia near the pileus margin. <bold>Context</bold>: without cystidioid and oleiferous hyphae.</p></tp:treatment-sec><tp:treatment-sec sec-type="distribution" id="SECID0ENDBI"><title>Distribution and ecology.</title><p>Widely distributed in rainforests, gallery forests and savannah woodlands in tropical Africa. Associated with <italic><tp:taxon-name><tp:taxon-name-part taxon-name-part-type="genus" reg="Asteropeia">Asteropeia</tp:taxon-name-part><tp:taxon-name-part taxon-name-part-type="species" reg="mcphersonii">mcphersonii</tp:taxon-name-part></tp:taxon-name></italic> G.E.Schatz, M.Lowry &amp; A.-E.Wolf, <italic><tp:taxon-name><tp:taxon-name-part taxon-name-part-type="genus" reg="Gilbertiodendron">Gilbertiodendron</tp:taxon-name-part><tp:taxon-name-part taxon-name-part-type="species" reg="dewevrei">dewevrei</tp:taxon-name-part></tp:taxon-name></italic> and <italic><tp:taxon-name><tp:taxon-name-part taxon-name-part-type="genus" reg="Uapaca">Uapaca</tp:taxon-name-part></tp:taxon-name></italic> spp. Known from Benin, Cameroon, DRC, Gabon, Madagascar and Senegal.</p></tp:treatment-sec><tp:treatment-sec sec-type="notes" id="SECID0EQEBI"><title>Notes.</title><p><italic><tp:taxon-name><tp:taxon-name-part taxon-name-part-type="genus" reg="Russula">Russula</tp:taxon-name-part><tp:taxon-name-part taxon-name-part-type="species" reg="inflata">inflata</tp:taxon-name-part></tp:taxon-name></italic> is the type species of the <tp:taxon-name><tp:taxon-name-part taxon-name-part-type="infraspecific-rank">subsect.</tp:taxon-name-part><tp:taxon-name-part taxon-name-part-type="subsection" reg="Inflatinae">Inflatinae</tp:taxon-name-part></tp:taxon-name> defined by a pileipellis composed of a dense layer of intricate hyphae with irregular orientation and frequently inflated hyphal terminations (<xref ref-type="bibr" rid="B13">Buyck 1994</xref>). Based on this pileipellis morphology, <italic><tp:taxon-name><tp:taxon-name-part taxon-name-part-type="genus" reg="Russula">R.</tp:taxon-name-part><tp:taxon-name-part taxon-name-part-type="species" reg="intricata">intricata</tp:taxon-name-part></tp:taxon-name></italic> and <italic><tp:taxon-name><tp:taxon-name-part taxon-name-part-type="genus" reg="Russula">R.</tp:taxon-name-part><tp:taxon-name-part taxon-name-part-type="species" reg="roseoalba">roseoalba</tp:taxon-name-part></tp:taxon-name></italic> were also placed in this <tp:taxon-name><tp:taxon-name-part taxon-name-part-type="genus" reg="Russula"/><tp:taxon-name-part taxon-name-part-type="species" reg="subsection">subsection</tp:taxon-name-part></tp:taxon-name>. Sequences (ITS) of both type specimens are available as a result of this study. Since phylogenetic and morphological differences are minor, we consider <italic><tp:taxon-name><tp:taxon-name-part taxon-name-part-type="genus" reg="Russula">R.</tp:taxon-name-part><tp:taxon-name-part taxon-name-part-type="species" reg="intricata">intricata</tp:taxon-name-part></tp:taxon-name></italic> as a synonym of <italic><tp:taxon-name><tp:taxon-name-part taxon-name-part-type="genus" reg="Russula">R.</tp:taxon-name-part><tp:taxon-name-part taxon-name-part-type="species" reg="inflata">inflata</tp:taxon-name-part></tp:taxon-name></italic>. The sequence variation of the <italic><tp:taxon-name><tp:taxon-name-part taxon-name-part-type="genus" reg="Russula">R.</tp:taxon-name-part><tp:taxon-name-part taxon-name-part-type="species" reg="inflata">inflata</tp:taxon-name-part></tp:taxon-name></italic> clade in the ITS phylogeny might be caused by intraspecific/intragenomic polymorphisms which seem rather common in fungi (<xref ref-type="bibr" rid="B27">Cedeño-Sanchez et al. 2024</xref>). Our observations proved that the species is morphologically more variable than previously thought, which explains why two different morphotypes of this species were described in the same publication as different species. The spore ornamentation is also variable and was up to 1.5 µm high in Benin material or up to 2.5 µm high in type material of <italic><tp:taxon-name><tp:taxon-name-part taxon-name-part-type="genus" reg="Russula">R.</tp:taxon-name-part><tp:taxon-name-part taxon-name-part-type="species" reg="inflata">inflata</tp:taxon-name-part></tp:taxon-name></italic>. We also observed variable marginal cells which were unbranched with secondary septa in material from Benin, rarely branched in type material of <italic><tp:taxon-name><tp:taxon-name-part taxon-name-part-type="genus" reg="Russula">R.</tp:taxon-name-part><tp:taxon-name-part taxon-name-part-type="species" reg="intricata">intricata</tp:taxon-name-part></tp:taxon-name></italic> or frequently branched in type material of <italic><tp:taxon-name><tp:taxon-name-part taxon-name-part-type="genus" reg="Russula">R.</tp:taxon-name-part><tp:taxon-name-part taxon-name-part-type="species" reg="inflata">inflata</tp:taxon-name-part></tp:taxon-name></italic>. The shape of the terminal cells in the pileipellis is distinctly different between the pileus centre and margin. The presence of thick-walled inflated hyphal terminations in the subpellis was underlined in the original description of <italic><tp:taxon-name><tp:taxon-name-part taxon-name-part-type="genus" reg="Russula">R.</tp:taxon-name-part><tp:taxon-name-part taxon-name-part-type="species" reg="inflata">inflata</tp:taxon-name-part></tp:taxon-name></italic>, but according to our observations, it is not a reliable character for the species identification because these elements can sometimes be thin-walled, subcapitate and not distinctly inflated. To understand these variations in morphology and sequence polymorphisms, sampling covering the entire ecological and geographical range of the lineage and providing better quality for performing a multi-loci analysis is essential. <italic><tp:taxon-name><tp:taxon-name-part taxon-name-part-type="genus" reg="Russula">Russula</tp:taxon-name-part><tp:taxon-name-part taxon-name-part-type="species" reg="roseoalba">roseoalba</tp:taxon-name-part></tp:taxon-name></italic> is a species with similar field appearance due to which it was frequently confused with <italic><tp:taxon-name><tp:taxon-name-part taxon-name-part-type="genus" reg="Russula">R.</tp:taxon-name-part><tp:taxon-name-part taxon-name-part-type="species" reg="inflata">inflata</tp:taxon-name-part></tp:taxon-name></italic> and, because of that, several collections identified as this species by <xref ref-type="bibr" rid="B13">Buyck (1994)</xref> had ITS sequences matching <italic><tp:taxon-name><tp:taxon-name-part taxon-name-part-type="genus" reg="Russula">R.</tp:taxon-name-part><tp:taxon-name-part taxon-name-part-type="species" reg="inflata">inflata</tp:taxon-name-part></tp:taxon-name></italic>. <italic><tp:taxon-name><tp:taxon-name-part taxon-name-part-type="genus" reg="Russula">Russula</tp:taxon-name-part><tp:taxon-name-part taxon-name-part-type="species" reg="roseoalba">roseoalba</tp:taxon-name-part></tp:taxon-name></italic> can be distinguished by the absence of the striking thick-walled, up to 200 µm long pileipellis hyphae.</p><fig id="F26" position="float" orientation="portrait"><object-id xmlns:xlink="http://www.w3.org/1999/xlink" content-type="doi" xlink:type="simple">10.3897/imafungus.16.140321.figure24</object-id><object-id xmlns:xlink="http://www.w3.org/1999/xlink" content-type="arpha" xlink:type="simple">FE6DFDD8-BEBE-5069-890A-C297A7F90661</object-id><label>Figure 24.</label><caption><p><italic><tp:taxon-name><tp:taxon-name-part taxon-name-part-type="genus" reg="Russula">Russula</tp:taxon-name-part><tp:taxon-name-part taxon-name-part-type="species" reg="inflata">inflata</tp:taxon-name-part></tp:taxon-name></italic><bold>A–C</bold> field pictures of basidiomata: <bold>A</bold> CM-21-144, <bold>B</bold> CM-22-231, <bold>C</bold> CM-21-128, <bold>D</bold> scanning electron microscopical picture of basidiospores (CM-21-144). Scale bar: 1 cm (<bold>A, C</bold>); 2 cm (<bold>B</bold>); 3 µm (<bold>D</bold>).</p></caption><graphic xmlns:xlink="http://www.w3.org/1999/xlink" xlink:href="imafungus-16-e140321-g024.jpg" position="float" orientation="portrait" xlink:type="simple" id="oo_1253148.jpg"><uri content-type="original_file" xlink:type="simple">https://binary.pensoft.net/fig/1253148</uri></graphic></fig><fig id="F27" position="float" orientation="portrait"><object-id xmlns:xlink="http://www.w3.org/1999/xlink" content-type="doi" xlink:type="simple">10.3897/imafungus.16.140321.figure25</object-id><object-id xmlns:xlink="http://www.w3.org/1999/xlink" content-type="arpha" xlink:type="simple">CFA5346E-9C45-5DF7-9294-D588B3D3E898</object-id><label>Figure 25.</label><caption><p>Hymenial elements of <italic><tp:taxon-name><tp:taxon-name-part taxon-name-part-type="genus" reg="Russula">Russula</tp:taxon-name-part><tp:taxon-name-part taxon-name-part-type="species" reg="inflata">inflata</tp:taxon-name-part></tp:taxon-name></italic> (CM-21-144) <bold>A</bold> basidia and basidiola, <bold>B</bold> hymenial cystidia near the lamellar edges, <bold>C</bold> marginal cells, <bold>D</bold> hymenial cystidia, <bold>E</bold> spores as seen in Melzer’s reagent. Scale bar: 10 μm, but only 5 μm for spores.</p></caption><graphic xmlns:xlink="http://www.w3.org/1999/xlink" xlink:href="imafungus-16-e140321-g025.jpg" position="float" orientation="portrait" xlink:type="simple" id="oo_1253149.jpg"><uri content-type="original_file" xlink:type="simple">https://binary.pensoft.net/fig/1253149</uri></graphic></fig><fig id="F28" position="float" orientation="portrait"><object-id xmlns:xlink="http://www.w3.org/1999/xlink" content-type="doi" xlink:type="simple">10.3897/imafungus.16.140321.figure26</object-id><object-id xmlns:xlink="http://www.w3.org/1999/xlink" content-type="arpha" xlink:type="simple">9D5CF546-82CB-5B20-BFE2-D7F4BC18BA7F</object-id><label>Figure 26.</label><caption><p>Elements of the pileipellis near the pileus centre of <italic><tp:taxon-name><tp:taxon-name-part taxon-name-part-type="genus" reg="Russula">Russula</tp:taxon-name-part><tp:taxon-name-part taxon-name-part-type="species" reg="inflata">inflata</tp:taxon-name-part></tp:taxon-name></italic> (CM-21-144) <bold>A</bold> pileocystidia, <bold>B</bold> hyphal terminations, <bold>C</bold> thick-walled hyphal terminations. Scale bar: 10 µm.</p></caption><graphic xmlns:xlink="http://www.w3.org/1999/xlink" xlink:href="imafungus-16-e140321-g026.jpg" position="float" orientation="portrait" xlink:type="simple" id="oo_1253151.jpg"><uri content-type="original_file" xlink:type="simple">https://binary.pensoft.net/fig/1253151</uri></graphic></fig><fig id="F29" position="float" orientation="portrait"><object-id xmlns:xlink="http://www.w3.org/1999/xlink" content-type="doi" xlink:type="simple">10.3897/imafungus.16.140321.figure27</object-id><object-id xmlns:xlink="http://www.w3.org/1999/xlink" content-type="arpha" xlink:type="simple">E6E1A977-8E58-5814-A8CB-F3014A0D09AA</object-id><label>Figure 27.</label><caption><p>Elements of the pileipellis near the pileus margin of <italic><tp:taxon-name><tp:taxon-name-part taxon-name-part-type="genus" reg="Russula">Russula</tp:taxon-name-part><tp:taxon-name-part taxon-name-part-type="species" reg="inflata">inflata</tp:taxon-name-part></tp:taxon-name></italic> (CM-21-144) <bold>A</bold> pileocystidia, <bold>B</bold> hyphal terminations, <bold>C</bold> thick-walled hyphal terminations. Scale bar: 10 µm.</p></caption><graphic xmlns:xlink="http://www.w3.org/1999/xlink" xlink:href="imafungus-16-e140321-g027.jpg" position="float" orientation="portrait" xlink:type="simple" id="oo_1253152.jpg"><uri content-type="original_file" xlink:type="simple">https://binary.pensoft.net/fig/1253152</uri></graphic></fig><fig id="F30" position="float" orientation="portrait"><object-id xmlns:xlink="http://www.w3.org/1999/xlink" content-type="doi" xlink:type="simple">10.3897/imafungus.16.140321.figure28</object-id><object-id xmlns:xlink="http://www.w3.org/1999/xlink" content-type="arpha" xlink:type="simple">1645A909-570E-5572-A01C-CCAD5EC55665</object-id><label>Figure 28.</label><caption><p><italic><tp:taxon-name><tp:taxon-name-part taxon-name-part-type="genus" reg="Russula">Russula</tp:taxon-name-part><tp:taxon-name-part taxon-name-part-type="species" reg="inflata">inflata</tp:taxon-name-part></tp:taxon-name></italic> (CM-21-144). Hyphal terminations of the subpellis. Scale bar: 10 µm.</p></caption><graphic xmlns:xlink="http://www.w3.org/1999/xlink" xlink:href="imafungus-16-e140321-g028.jpg" position="float" orientation="portrait" xlink:type="simple" id="oo_1253153.jpg"><uri content-type="original_file" xlink:type="simple">https://binary.pensoft.net/fig/1253153</uri></graphic></fig></tp:treatment-sec><ref-list><ref id="B13"><mixed-citation xmlns:xlink="http://www.w3.org/1999/xlink" xlink:type="simple"><person-group><name name-style="western"><surname>Buyck</surname><given-names>B</given-names></name></person-group> (<year>1994</year>) Flore Illustrée des Champignons d’Afrique Centrale, fascicule 16, <italic><tp:taxon-name><tp:taxon-name-part taxon-name-part-type="genus">Russula</tp:taxon-name-part></tp:taxon-name></italic> II (<italic><tp:taxon-name><tp:taxon-name-part taxon-name-part-type="genus">Russulaceae</tp:taxon-name-part></tp:taxon-name></italic>), Ministère de l’Agriculture, Jardin Botanique de Belgique, 411–542.</mixed-citation></ref><ref id="B27"><mixed-citation xmlns:xlink="http://www.w3.org/1999/xlink" xlink:type="simple"><person-group><name name-style="western"><surname>Cedeño-Sanchez</surname><given-names>M</given-names></name><name name-style="western"><surname>Cheng</surname><given-names>T</given-names></name><name name-style="western"><surname>Lambert</surname><given-names>C</given-names></name><name name-style="western"><surname>Kolarík</surname><given-names>M</given-names></name><name name-style="western"><surname>Kuhnert</surname><given-names>E</given-names></name><name name-style="western"><surname>Cox</surname><given-names>RJ</given-names></name><name name-style="western"><surname>Kalinowski</surname><given-names>J</given-names></name><name name-style="western"><surname>Stadler</surname><given-names>M</given-names></name></person-group> (<year>2024</year>) <article-title>Unraveling intragenomic polymorphisms in the high-quality genome of <italic><tp:taxon-name><tp:taxon-name-part taxon-name-part-type="genus">Hypoxylaceae</tp:taxon-name-part></tp:taxon-name></italic>: a comprehensive study of the rDNA cistron.</article-title><source>Mycological Progress</source><volume>23</volume>(<issue>1</issue>): <fpage>5</fpage>. <ext-link xlink:href="10.1007/s11557-023-01940-2" ext-link-type="doi" xlink:type="simple">https://doi.org/10.1007/s11557-023-01940-2</ext-link></mixed-citation></ref></ref-list></tp:taxon-treatment>
