# Supplementary material for: ﻿Just the tip of the iceberg: uncovering a hyperdiverse clade of African Russula (Basidiomycota, Russulales, Russulaceae) species with signs of evolutionary habitat adaptations
Source: IMA Fungus. 2025 Feb 17;16:e140321. doi: 10.3897/imafungus.16.140321 (PMC11882026; doi:10.3897/imafungus.16.140321)
Supplement: XML Treatment for Russula spectabilis [file imafungus.16.140321-treatment9.xml]

<!DOCTYPE tp:taxon-treatment
  PUBLIC "-//TaxonX//DTD Taxonomic Treatment Publishing DTD v0 20100105//EN" "tax-treatment-NSO.dtd">
<tp:taxon-treatment xmlns:tp="http://www.plazi.org/taxpub"><tp:treatment-meta><kwd-group><label>Taxon classification</label><kwd>
                <named-content content-type="kingdom">Animalia</named-content>
              </kwd><kwd>
                <named-content content-type="order">Russulales</named-content>
              </kwd><kwd>
                <named-content content-type="family">Russulaceae</named-content>
              </kwd></kwd-group><mixed-citation publication-type="journal"><person-group><name><surname>Manz</surname><given-names>Cathrin</given-names></name><name><surname>Amalfi</surname><given-names>Mario</given-names></name><name><surname>Buyck</surname><given-names>Bart</given-names></name><name><surname>Hampe</surname><given-names>Felix</given-names></name><name><surname>Yorou</surname><given-names>Nourou S.</given-names></name><name><surname>Adamčík</surname><given-names>Slavomír</given-names></name><name><surname>Piepenbring</surname><given-names>Meike</given-names></name></person-group><article-title>﻿Just the tip of the iceberg: uncovering a hyperdiverse clade of African <italic><tp:taxon-name><tp:taxon-name-part taxon-name-part-type="genus" reg="Russula">Russula</tp:taxon-name-part></tp:taxon-name></italic> (<italic><tp:taxon-name><tp:taxon-name-part taxon-name-part-type="genus" reg="Basidiomycota">Basidiomycota</tp:taxon-name-part></tp:taxon-name></italic>, <italic><tp:taxon-name><tp:taxon-name-part taxon-name-part-type="genus" reg="Russulales">Russulales</tp:taxon-name-part></tp:taxon-name></italic>, <italic><tp:taxon-name><tp:taxon-name-part taxon-name-part-type="genus" reg="Russulaceae">Russulaceae</tp:taxon-name-part></tp:taxon-name></italic>) species with signs of evolutionary habitat adaptations</article-title><source>IMA Fungus</source><day>17</day><month>02</month><year>2025</year><volume>16</volume><pub-id pub-id-type="doi">10.3897/imafungus.16.140321</pub-id></mixed-citation></tp:treatment-meta><tp:nomenclature><label>﻿</label><tp:taxon-name>
              <object-id xmlns:xlink="http://www.w3.org/1999/xlink" content-type="arpha" xlink:type="simple">8AA73A2E-BA0C-5857-BFD8-57D4BAAAF95C</object-id>
              <tp:taxon-name-part taxon-name-part-type="genus" reg="Russula">Russula</tp:taxon-name-part>
              <tp:taxon-name-part taxon-name-part-type="species" reg="spectabilis">spectabilis</tp:taxon-name-part>
              <object-id xmlns:xlink="http://www.w3.org/1999/xlink" content-type="mycobank" xlink:type="simple">856867</object-id>
            </tp:taxon-name><tp:taxon-authority>Manz, F. Hampe &amp; Buyck, sp. nov.</tp:taxon-authority><xref ref-type="fig" rid="F34">Figs 32</xref><xref ref-type="fig" rid="F35">, 33</xref><xref ref-type="fig" rid="F36">, 34</xref></tp:nomenclature><tp:treatment-sec sec-type="Holotype" id="SECID0EESBI"><title>Holotype.</title><p>Benin. Atakora, Kossoucoingou, co-ord. <named-content xmlns:xlink="http://www.w3.org/1999/xlink" content-type="dwc:verbatimCoordinates" xlink:type="simple"><named-content content-type="geo-json" specific-use="{&#34;type&#34;:&#34;Point&#34;,&#34;coordinates&#34;:[1.201667,10.165000]}" id="NCID0ENSBI" xlink:type="simple">10°9.9'N, 1°12.1'E</named-content></named-content>, alt. 500 m, Sudanian woodland, under <italic><tp:taxon-name><tp:taxon-name-part taxon-name-part-type="genus" reg="Isoberlinia">Isoberlinia</tp:taxon-name-part><tp:taxon-name-part taxon-name-part-type="species" reg="tomentosa">tomentosa</tp:taxon-name-part></tp:taxon-name></italic>, on rocky soil, 20.07.2021, leg. C. Manz, F. Hampe, G. Abohoumbo, T.C. Bogo, <italic>CM-21-154</italic> (<bold>holotype</bold> B 70 0105435, <bold>isotype</bold><abbrev xmlns:xlink="http://www.w3.org/1999/xlink" xlink:title="Herbaria of the University of Parakou" id="ABBRID0EDTBI" xlink:type="simple">UNIPAR</abbrev>).</p></tp:treatment-sec><tp:treatment-sec sec-type="material" id="SECID0EHTBI"><title>Additional material examined.</title><p>Benin. Atakora, Natitingou, Kota Waterfalls, co-ord. <named-content xmlns:xlink="http://www.w3.org/1999/xlink" content-type="dwc:verbatimCoordinates" xlink:type="simple"><named-content content-type="geo-json" specific-use="{&#34;type&#34;:&#34;Point&#34;,&#34;coordinates&#34;:[1.446667,10.211667]}" id="NCID0EQTBI" xlink:type="simple">10°12.7'N, 1°26.8'E</named-content></named-content>, alt. 500 m, Sudanian woodland, under <italic><tp:taxon-name><tp:taxon-name-part taxon-name-part-type="genus" reg="Isoberlinia">I.</tp:taxon-name-part><tp:taxon-name-part taxon-name-part-type="species" reg="tomentosa">tomentosa</tp:taxon-name-part></tp:taxon-name></italic>, on rocky soil, 12.07.2021, leg. C. Manz, F. Hampe, N. S. Yorou &amp; G. Abohoumbo, <italic>CM-21-116</italic> (<bold>paratype</bold>, B 70 0105436, <abbrev xmlns:xlink="http://www.w3.org/1999/xlink" xlink:title="Herbaria of the University of Parakou" id="ABBRID0EEUBI" xlink:type="simple">UNIPAR</abbrev>).</p></tp:treatment-sec><tp:treatment-sec sec-type="diagnosis" id="SECID0EIUBI"><title>Diagnosis.</title><p>Basidiomata relatively robust, pileus surface yellow-orange, taste mild, terminal cells of the pileipellis hyphae lanceolate near the pileus margin and narrowly cylindrical near the pileus centre, occurring in savannah woodlands. Differs from <italic><tp:taxon-name><tp:taxon-name-part taxon-name-part-type="genus" reg="Russula">Russula</tp:taxon-name-part><tp:taxon-name-part taxon-name-part-type="species" reg="aureola">aureola</tp:taxon-name-part></tp:taxon-name></italic> Buyck by a lower spore ornamentation.</p></tp:treatment-sec><tp:treatment-sec sec-type="description" id="SECID0EZUBI"><title>Description.</title><p><bold>Growth habit</bold>: basidiomata solitary. <bold>Pileus</bold>: medium-sized to large, 80–90 mm in diam., soon expanding plane, centrally depressed; margin even, finely tuberculate-striate up to 10 mm, regularly shaped; cuticle smooth, matt, peelable up to ¾ of the pileus radius, colour butter yellow (4B5), near the margin pale orange (5A3) or light orange (5A4), near the centre, melon (5A6) or golden yellow (5B7). <bold>Lamellae</bold>: 6–7 mm wide, 8–9 lamellae present along 1 cm near the pileus margin, narrowly adnate, white to pale cream, furcations frequent at the stipe attachment, anastomoses absent, lamellulae occasionally present; edges entire, concolourous. <bold>Stipe</bold>: 90–100 × 18–22 mm, cylindrical, smooth to slightly rugose, annulus absent, white; cottony stuffed, cavernate with 2–3 distinct chambers. <bold>Context</bold>: 6–7 mm thick at half pileus radius, white, unchanging when bruised, brittle, taste mild, odour inconspicuous to pleasant, macrochemical reactions: guaiac after 8–10 seconds (++) on stipe and weakly positive (+) on lamellae surfaces, FeSO<sub>4</sub> weak salmon orange, sulphovanillin negative, KOH negative or slightly discolouring on the pileipellis, phenol negative. <bold>Spore print</bold>: not observed, probably white or cream.</p><p><bold>Spores</bold>: (6.9–)7.4–7.7–8.1(–8.7) × (6.1–)6.4–6.7–7(–7.4) µm (n = 60), Q = (1.03–)1.10–1.15–1.20(–1.26), subglobose to broadly ellipsoid; ornamentation of moderately distant, dense to very dense, pustules [(5–)6–9(–12) in a circle of 3 µm diam.], not well defined, by light microscopy up to 0.5 µm high, connected by abundant, short lines [(2–)3–6(–8) in the circle] forming a complete reticulum, isolated or partially connected elements very rare to absent, occasionally to frequently fused (approx. 1–4 fusions in the circle); suprahilar plage small, inamyloid, without ornamentation. <bold>Basidia</bold>: (36.5–)42–47.5–53(–58) × (9–)10–11–12(–12.5) µm (n = 40), narrowly to broadly clavate, 4-spored; basidiola approx. 5–8 µm wide, cylindrical to clavate. <bold>Hymenial cystidia</bold>: on lamellae sides (60.5–)71–83.5–95.5(–114) × (8.5–)9.5–10.5–11.5(–12.5) µm (n = 40), predominantly lanceolate, sometimes with slight moniliform constrictions, originating in subhymenium and somewhat protruding over basidia, thin-walled, apically obtuse, usually with a 2–13 µm long appendage; heteromorphous contents moderately dense, mostly amorphous, rarely crystalline, mostly located in the upper two-thirds, not reacting to sulphovanillin. Hymenial cystidia near the lamellae edges distinctly shorter and narrower, (38.5–)42.5–51–60(–70) × (6–)6.5–7.5–9(–11) µm (n = 40), lanceolate or rarely cylindrical, apically predominantly mucronate, with broad, 2.5–11 µm long appendages; heteromorphous contents similar to the one in hymenial cystidia on lamellae sides, but less dense. <bold>Lamellae edges</bold>: sterile, consisting of cystidia and marginal cells. <bold>Marginal cells</bold>: (23.5–)27.5–32.5–38(–48.5) × (4–)4.5–5.5–6.5(–8) µm (n = 40), narrowly utriform, lageniform or lanceolate, rarely cylindrical with slight constrictions, sometimes with a forked apex, optically empty, thin-walled. <bold>Pileipellis</bold>: orthochromatic in Cresyl blue, gradually passing to the underlying context, 125–165 µm deep; suprapellis a trichoderm, 30–40 µm deep, composed of erect hyphal terminations; gradually passing to a 95–130 µm deep subpellis of loose, strongly gelatinised, intricate, irregularly orientated, 1.5–4 µm wide hyphae, becoming denser and horizontally arranged near the context. Acid resistant incrustations absent. <bold>Hyphal terminations</bold>: near the pileus margin composed of 1–4 unbranched cells, thin-walled, frequently covered with a glutinous coating well visible in Congo red, terminal cells (8–)11.5–19.5–27(–40) × (2–)2.5–3–3.5(–4.5) µm (n = 60), predominantly lanceolate or subulate, rarely cylindrical, apically obtuse or acute; subterminal cells usually shorter, 3–6 µm wide, cylindrical or slightly inflated, branched or not. Hyphal terminations near the pileus centre composed of 1–3 unbranched cells, thin-walled, terminal cells shorter, (6.5–)9–13–17(–26) × 2–2.5–3(–3.5) µm (n = 61), slender, straight, cylindrical; subterminal cells equally long, 2–3.5 µm wide. <bold>Pileocystidia</bold>: near the pileus margin (15–)27–37.5–47.5(–55.5) × (3–)3.5–4.5–5.5(–7.5) µm (n = 44), one-celled, cylindrical or clavate to subcapitate, rarely lanceolate, flexuous, slightly moniliform, originating in the suprapellis, thin-walled, occasionally with a 2–3 µm long appendage; heteromorphous contents amorphous, not reacting to sulphovanillin. Pileocystidia near the pileus centre similar in size, shape and heteromorphous contents to those near the pileus margin, (24.5–)32–40–48.5(–55) × (4–)4.5–5–5.5(–6.5) µm (n = 40). <bold>Context</bold>: without cystidioid hyphae, oleiferous hyphae dispersed.</p></tp:treatment-sec><tp:treatment-sec sec-type="etymology" id="SECID0EBWBI"><title>Etymology.</title><p>Reference to the African plant <italic><tp:taxon-name><tp:taxon-name-part taxon-name-part-type="genus" reg="Costus">Costus</tp:taxon-name-part><tp:taxon-name-part taxon-name-part-type="species" reg="spectabilis">spectabilis</tp:taxon-name-part></tp:taxon-name></italic> (Fenzl) K.Schum., the flower of which is similarly coloured.</p></tp:treatment-sec><tp:treatment-sec sec-type="distribution" id="SECID0ESWBI"><title>Distribution and ecology.</title><p>Only known from the Sudanian woodlands in Atakora in Benin.</p></tp:treatment-sec><tp:treatment-sec sec-type="notes" id="SECID0EXWBI"><title>Notes.</title><p><italic><tp:taxon-name><tp:taxon-name-part taxon-name-part-type="genus" reg="Russula">Russula</tp:taxon-name-part><tp:taxon-name-part taxon-name-part-type="species" reg="aureola">aureola</tp:taxon-name-part></tp:taxon-name></italic>, <italic><tp:taxon-name><tp:taxon-name-part taxon-name-part-type="genus" reg="Russula">Russula</tp:taxon-name-part><tp:taxon-name-part taxon-name-part-type="species" reg="bonii">bonii</tp:taxon-name-part></tp:taxon-name></italic> Buyck and <italic><tp:taxon-name><tp:taxon-name-part taxon-name-part-type="genus" reg="Russula">Russula</tp:taxon-name-part><tp:taxon-name-part taxon-name-part-type="species" reg="singeri">singeri</tp:taxon-name-part></tp:taxon-name></italic><tp:taxon-name><tp:taxon-name-part taxon-name-part-type="genus" reg="Russula">R.</tp:taxon-name-part></tp:taxon-name> Heim, are other tropical African species with similar orange pileus colours. <italic><tp:taxon-name><tp:taxon-name-part taxon-name-part-type="genus" reg="Russula">Russula</tp:taxon-name-part><tp:taxon-name-part taxon-name-part-type="species" reg="aureola">aureola</tp:taxon-name-part></tp:taxon-name></italic> has more slender basidiomata and was described from <italic><tp:taxon-name><tp:taxon-name-part taxon-name-part-type="genus" reg="Gilbertiodendron">Gilbertiodendron</tp:taxon-name-part><tp:taxon-name-part taxon-name-part-type="species" reg="dewevrei">dewevrei</tp:taxon-name-part></tp:taxon-name></italic> forests in the DRC, differing by a high spore ornamentation of 2 µm long spines and a pileipellis with attenuated terminal cells on top of a chain- of barrel-shaped subterminal cells (<xref ref-type="bibr" rid="B13">Buyck 1994</xref>). <italic><tp:taxon-name><tp:taxon-name-part taxon-name-part-type="genus" reg="Russula">Russula</tp:taxon-name-part><tp:taxon-name-part taxon-name-part-type="species" reg="bonii">bonii</tp:taxon-name-part></tp:taxon-name></italic> has relatively robust basidiomata with low spore ornamentation. It is known from miombo woodland in Zambia (<xref ref-type="bibr" rid="B14">Buyck 1995</xref>). It was placed in <tp:taxon-name><tp:taxon-name-part taxon-name-part-type="infraspecific-rank">subsect.</tp:taxon-name-part><tp:taxon-name-part taxon-name-part-type="subsection" reg="Amoeninae">Amoeninae</tp:taxon-name-part></tp:taxon-name> Singer ex Buyck because of the absence of both hymenial cystidia and pileocystidia (<xref ref-type="bibr" rid="B14">Buyck 1995</xref>). <italic><tp:taxon-name><tp:taxon-name-part taxon-name-part-type="genus" reg="Russula">Russula</tp:taxon-name-part><tp:taxon-name-part taxon-name-part-type="species" reg="singeri">singeri</tp:taxon-name-part></tp:taxon-name></italic> is a mild species with white spore print which differs by a relatively tough, greying stipe and spores with an amyloid suprahilar plage (<xref ref-type="bibr" rid="B51">Heim 1937</xref>, <xref ref-type="bibr" rid="B52">1938</xref>). <italic><tp:taxon-name><tp:taxon-name-part taxon-name-part-type="genus" reg="Russula">Russula</tp:taxon-name-part><tp:taxon-name-part taxon-name-part-type="species" reg="tenuithrix">tenuithrix</tp:taxon-name-part></tp:taxon-name></italic> Buyck has a similar pileipellis structure and low spore ornamentation of up to 0.5 µm height, but differs by its greenish-grey pileus colours (<xref ref-type="bibr" rid="B48">Harkönen et al. 1993</xref>). Based on type sequencing, it is not related to <italic><tp:taxon-name><tp:taxon-name-part taxon-name-part-type="genus" reg="Russula">R.</tp:taxon-name-part><tp:taxon-name-part taxon-name-part-type="species" reg="spectabilis">spectabilis</tp:taxon-name-part></tp:taxon-name></italic> and probably belongs to <tp:taxon-name><tp:taxon-name-part taxon-name-part-type="genus" reg="Russula">Russula</tp:taxon-name-part><tp:taxon-name-part taxon-name-part-type="infraspecific-rank">subgen.</tp:taxon-name-part><tp:taxon-name-part taxon-name-part-type="subgenus" reg="Malodorae">Malodorae</tp:taxon-name-part></tp:taxon-name> Buyck &amp; V. Hofstetter. The type sequence of <italic><tp:taxon-name><tp:taxon-name-part taxon-name-part-type="genus" reg="Russula">R.</tp:taxon-name-part><tp:taxon-name-part taxon-name-part-type="species" reg="tenuithrix">tenuithrix</tp:taxon-name-part></tp:taxon-name></italic> will be published in a future study on <tp:taxon-name><tp:taxon-name-part taxon-name-part-type="infraspecific-rank">subgen.</tp:taxon-name-part><tp:taxon-name-part taxon-name-part-type="subgenus" reg="Malodorae">Malodorae</tp:taxon-name-part></tp:taxon-name>.</p><fig id="F34" position="float" orientation="portrait"><object-id xmlns:xlink="http://www.w3.org/1999/xlink" content-type="doi" xlink:type="simple">10.3897/imafungus.16.140321.figure32</object-id><object-id xmlns:xlink="http://www.w3.org/1999/xlink" content-type="arpha" xlink:type="simple">AD7F759E-1257-58B2-B111-02F4F69DC04E</object-id><label>Figure 32.</label><caption><p><italic><tp:taxon-name><tp:taxon-name-part taxon-name-part-type="genus" reg="Russula">Russula</tp:taxon-name-part><tp:taxon-name-part taxon-name-part-type="species" reg="spectabilis">spectabilis</tp:taxon-name-part></tp:taxon-name></italic><bold>A, B</bold> field pictures of basidiomata: <bold>A</bold> CM-21-154, holotype, <bold>B</bold> CM-21-116; <bold>C, D</bold> scanning electron microscopical pictures of basidiospores (both CM-21-154, holotype). Scale bars: 2 cm (<bold>A, B</bold>); 3 µm (<bold>C, D</bold>).</p></caption><graphic xmlns:xlink="http://www.w3.org/1999/xlink" xlink:href="imafungus-16-e140321-g032.jpg" position="float" orientation="portrait" xlink:type="simple" id="oo_1253158.jpg"><uri content-type="original_file" xlink:type="simple">https://binary.pensoft.net/fig/1253158</uri></graphic></fig><fig id="F35" position="float" orientation="portrait"><object-id xmlns:xlink="http://www.w3.org/1999/xlink" content-type="doi" xlink:type="simple">10.3897/imafungus.16.140321.figure33</object-id><object-id xmlns:xlink="http://www.w3.org/1999/xlink" content-type="arpha" xlink:type="simple">11434D43-ADA0-5D43-995A-45940778C0F3</object-id><label>Figure 33.</label><caption><p>Hymenial elements of <italic><tp:taxon-name><tp:taxon-name-part taxon-name-part-type="genus" reg="Russula">Russula</tp:taxon-name-part><tp:taxon-name-part taxon-name-part-type="species" reg="spectabilis">spectabilis</tp:taxon-name-part></tp:taxon-name></italic> (holotype, CM-21-154) <bold>A</bold> basidia and basidiola, <bold>B</bold> hymenial cystidia near the lamellar edges, <bold>C</bold> marginal cells, <bold>D</bold> hymenial cystidia, <bold>E</bold> spores as seen in Melzer’s reagent. Scale bar: 10 μm, but only 5 μm for spores.</p></caption><graphic xmlns:xlink="http://www.w3.org/1999/xlink" xlink:href="imafungus-16-e140321-g033.jpg" position="float" orientation="portrait" xlink:type="simple" id="oo_1253159.jpg"><uri content-type="original_file" xlink:type="simple">https://binary.pensoft.net/fig/1253159</uri></graphic></fig><fig id="F36" position="float" orientation="portrait"><object-id xmlns:xlink="http://www.w3.org/1999/xlink" content-type="doi" xlink:type="simple">10.3897/imafungus.16.140321.figure34</object-id><object-id xmlns:xlink="http://www.w3.org/1999/xlink" content-type="arpha" xlink:type="simple">619C3B70-6B66-5A87-A7EA-E9014657646A</object-id><label>Figure 34.</label><caption><p>Elements of the pileipellis of <italic><tp:taxon-name><tp:taxon-name-part taxon-name-part-type="genus" reg="Russula">Russula</tp:taxon-name-part><tp:taxon-name-part taxon-name-part-type="species" reg="spectabilis">spectabilis</tp:taxon-name-part></tp:taxon-name></italic> (holotype, CM-21-154) <bold>A, B</bold> elements near the pileus centre: <bold>A</bold> hyphal terminations, <bold>B</bold> pileocystidia; <bold>C, D</bold> elements near the pileus margin: <bold>C</bold> hyphal terminations, <bold>D</bold> pileocystidia. Scale bar: 10 μm.</p></caption><graphic xmlns:xlink="http://www.w3.org/1999/xlink" xlink:href="imafungus-16-e140321-g034.jpg" position="float" orientation="portrait" xlink:type="simple" id="oo_1253160.jpg"><uri content-type="original_file" xlink:type="simple">https://binary.pensoft.net/fig/1253160</uri></graphic></fig></tp:treatment-sec><ref-list><ref id="B13"><mixed-citation xmlns:xlink="http://www.w3.org/1999/xlink" xlink:type="simple"><person-group><name name-style="western"><surname>Buyck</surname><given-names>B</given-names></name></person-group> (<year>1994</year>) Flore Illustrée des Champignons d’Afrique Centrale, fascicule 16, <italic><tp:taxon-name><tp:taxon-name-part taxon-name-part-type="genus">Russula</tp:taxon-name-part></tp:taxon-name></italic> II (<italic><tp:taxon-name><tp:taxon-name-part taxon-name-part-type="genus">Russulaceae</tp:taxon-name-part></tp:taxon-name></italic>), Ministère de l’Agriculture, Jardin Botanique de Belgique, 411–542.</mixed-citation></ref><ref id="B14"><mixed-citation xmlns:xlink="http://www.w3.org/1999/xlink" xlink:type="simple"><person-group><name name-style="western"><surname>Buyck</surname><given-names>B</given-names></name></person-group> (<year>1995</year>) <tp:taxon-name><tp:taxon-name-part taxon-name-part-type="genus">Russula</tp:taxon-name-part><tp:taxon-name-part taxon-name-part-type="infraspecific-rank">subsection</tp:taxon-name-part><tp:taxon-name-part taxon-name-part-type="subsection">Amoeninae</tp:taxon-name-part></tp:taxon-name> in tropical African miombo woodland. Documents Mycologiques 98–100: 103–112.</mixed-citation></ref><ref id="B51"><mixed-citation xmlns:xlink="http://www.w3.org/1999/xlink" xlink:type="simple"><person-group><name name-style="western"><surname>Heim</surname><given-names>R</given-names></name></person-group> (<year>1937</year>) Les Lactario-russulés du domaine oriental de Madagascar, essai sur la classification et la phylogénie des <italic>Astérosporales</italic>. Prodrome à une flore mycologique de Madagascar et dépendances I, 196 pp., 4 pl.</mixed-citation></ref><ref id="B52"><mixed-citation xmlns:xlink="http://www.w3.org/1999/xlink" xlink:type="simple"><person-group><name name-style="western"><surname>Heim</surname><given-names>R</given-names></name></person-group> (<year>1938</year>) <article-title>Diagnoses latines d’espèces et variétés nouvelles de Lactario-russulés du domaine oriental de Madagascar.</article-title><source>Candollea</source><volume>7</volume>: <fpage>374</fpage>–<lpage>393</lpage>.</mixed-citation></ref><ref id="B48"><mixed-citation xmlns:xlink="http://www.w3.org/1999/xlink" xlink:type="simple"><person-group><name name-style="western"><surname>Härkönen</surname><given-names>M</given-names></name><name name-style="western"><surname>Buyck</surname><given-names>B</given-names></name><name name-style="western"><surname>Saarimaki</surname><given-names>T</given-names></name><name name-style="western"><surname>Mwasumbi</surname><given-names>L</given-names></name></person-group> (<year>1993</year>) <article-title>Tanzanian mushrooms and their uses. 1. <italic><tp:taxon-name><tp:taxon-name-part taxon-name-part-type="genus">Russula</tp:taxon-name-part></tp:taxon-name></italic>.</article-title><source>Karstenia</source><volume>33</volume>: <fpage>11</fpage>–<lpage>50</lpage>. <ext-link xlink:href="10.29203/ka.1993.297" ext-link-type="doi" xlink:type="simple">https://doi.org/10.29203/ka.1993.297</ext-link></mixed-citation></ref></ref-list></tp:taxon-treatment>
