# Supplementary material for: ﻿Just the tip of the iceberg: uncovering a hyperdiverse clade of African Russula (Basidiomycota, Russulales, Russulaceae) species with signs of evolutionary habitat adaptations
Source: IMA Fungus. 2025 Feb 17;16:e140321. doi: 10.3897/imafungus.16.140321 (PMC11882026; doi:10.3897/imafungus.16.140321)
Supplement: Supplementary material 1 — Names of Russula species originally described from tropical Africa, their ecology according to the original descriptions, origin of type material and references to original descriptions [file imafungus-16-e140321-s001.xlsx]

## Sheet: Tabelle1
Supplementary Table 1 Names of Russula species originally described from tropical Africa, their ecology according to the original descriptions, origin of type material and references to original descriptions.
Species	Authors	Ecology	Country	References	Notes
Russula acriannulata	Buyck	lower montane forest	Tanzania	Härkönen et al. 1993
Russula acriuscula	Buyck	Gilbertiodendron dewevrei forest	DRC	Buyck 1988
Russula acuminata	Buyck	aequatorial forest, on soil	Burundi	Buyck 1988
Russula acutispora	Heim	forest	Gabon	Heim 1971
Russula adustoides	Heim	sublittoral forest	Madagascar	Heim 1938
Russula afrodelica	Buyck	open forest	Zambia	Buyck 2004
Russula afronigricans	Buyck	primary rain forest dominated by Gilberdiodendron dewevrei	DRC	Buyck 1989c
Russula albofloccosa	Buyck	Brachystegia	Burundi	Buyck 1990b
Russula albonigroides	Sing.	sparse tropical forest	Liberia	Singer 1948
Russula albospissa	Buyck	rain forest dominated by Gilberdiodendron dewevrei	DRC	Buyck 1989c
Russula alveolata	Heim	primary forest under "Entodophragma congolensis" (=Entandophragma congoense A.Chev., Meliaceae)	Central African Republic	Heim 1968
Russula annulata	Heim	forest of the eastern coast	Madagascar	Heim 1938
Russula annulatoangustifolia	Beeli	dry forest	DRC	Beeli 1936	synonym of Lactifluus annulatoangustifolius (Beeli) Buyck
Russula annulatobadia	Beeli	forest	DRC	Beeli 1936
Russula annulatolutea	Beeli	dry forest	DRC	Beeli 1936
Russula annulatosquamosa	Beeli	dry forest	DRC	Beeli 1936
Russula antsikana	Buyck & Randrianjohany	secondary Uapaca bojeri Baill. woodland with Pinus L. ingression	Madagascar	Rossi et al. 2020
Russula archaea	Heim	eastern primary forest	Madagascar	Heim 1938
Russula archaeofistulosa	Buyck	moist deciduous forest under Uapaca ferruginea Baill.	Madagascar	Buyck 2004
Russula areolata	Buyck	dry woodland	Burundi	Buyck 1989c
Russula atrovinosa	Buyck	open forest	DRC	Buyck 1889b
Russula atrovirens	Beeli	Gilbertiodendron dewevrei forest	DRC	Beeli 1928
Russula aurantiofloccosa	Buyck	dry forest	DRC	Buyck 1990b
Russula aurantiomarginata	Buyck	primary rain forest dominated by Gilberdiodendron dewevrei	DRC	Buyck 1989c
Russula aureola	Buyck	Gilbertiodendron dewevrei forest	DRC	Buyck 1990b
Russula aureotacta	Heim	eastern littoral forest	Madagascar	Heim 1938
Russula badia	Beeli	dry forest	DRC	Beeli 1928	illegitimate
Russula basiturgida	Buyck	dry forest	DRC	Buyck 1990b
Russula bernardii	Buyck	deciduous forest	Madagascar	Buyck 2004
Russula binganensis	Beeli	dry forest	DRC	Beeli 1928
Russula blennia	Buyck	Uapaca densifolia Baker, Sarcolaenaceae dense dry forest	Madagascar	Wang et al. 2018
Russula bonii	Buyck	Isoberlinia angolensis (Welw. ex Benth.) Hoyle & Brenan	Zambia	Buyck 1995
Russula brunneoannulata	Buyck	dry forest	DRC	Buyck 1990b
Russula brunneoderma	Buyck	primary rain forest	DRC	Buyck 1989c
Russula brunneofloccosa	Buyck	Gilbertiodendron dewevrei forest	DRC	Buyck 1990b
Russula brunneorigida	Buyck	Gilbertiodendron dewevrei forest remnant	DRC	Buyck 1988
Russula bururiensis	Buyck	open Brachystegia forest, mosaique of secondary vegetation	Burundi	Buyck 1988
Russula caeruleoanulata	Douanla-Meli	in sunny sites (glade) in forest dominated by Sterculiaceae and Ulmaceae	Cameroon	Douanla-Meli and Langer 2009
Russula capillaris	Buyck	secondary Uapaca bojeri woodland with Pinus ingression	Madagascar	Wang et al. 2019
Russula carbonaria	Heim & Gilles	forest	Gabon	Heim 1971
Russula carmesina	Heim	on ground	Central African Republic	Heim 1970
Russula cellulata	Buyck	semi-dry evergreen forest	DRC	Buyck 1989c
Russula ciliata	Buyck	open forest	DRC	Buyck 1987
Russula cinerea	Heim	eastern sublittoral forest	Madagascar	Heim 1938
Russula cinerella	Pat.	sandy forest	Madagascar	Patouillard 1924
Russula citrinipes	Heim	sandy forest of the eastern coast	Madagascar	Heim 1938
Russula clitocycboides	(Henn.) Verbeken & Buyck	on dead wood	Cameroon	Hennings 1901
Russula coffeata	Perr.-Bertr.	dense forest, far away from water	Ivory Coast	Perreau 1983
Russula compressa	Buyck	Brachystegia woodland	Burundi	Buyck 1989c
Russula concolora	Buyck	under Scaphopetalum thonneri De Wild. & T.Durand in a Gilbertiodendron dewevrei forest remnant	DRC	Buyck 1988
Russula congoana	Pat.	on ground	DRC	Patouillard 1914
Russula consobrinoides	Heim	eastern forest	Madagascar	Heim 1938
Russula cyanea	Heim	on ground	Gabon	Heim 1970
Russula cyclosperma	Buyck	dry forest	DRC	Buyck 1990b
Russula decaryi	Heim	eastern sandy littoral forest	Madagascar	Heim 1938
Russula declinata	Buyck	unspecified	DRC	Buyck 1990b
Russula deremensis	Henn.	on ground in Usambara mountains, 900 m	Tanzania	Hennings 1904
Russula diffusa	Buyck	dense forest	DRC	Buyck 1988
Russula discopus	Heim	primary forest	Guinea	Heim 1970
Russula echinosperma	Heim & Gilles	forest	Gabon	Heim 1971
Russula edulis	Buyck	Uapaca bojeri	Madagascar	Buyck 2008
Russula fimbriata	Buyck	swamp forest on leaves and rotten wood	DRC	Buyck 1987
Russula fissurata	Sanon & Buyck	Berlinia grandiflora and Afzelia africana Sm. ex Pers. woodland	Burkina Faso	Sanon et al. 2014
Russula fistulosa	Heim	eastern sublittoral forest	Madagascar	Heim 1938
Russula flavobrunnea	Buyck	dry Brachystegia forest	Burundi	Buyck 1990b
Russula foetentula	Buyck	between mosses	DRC	Buyck 1990b
Russula fragilissima	Heim	palm forest	Guinea	Heim 1943
Russula fulvoochrascens	Buyck	dry forest	DRC	Buyck 1990b
Russula goossensiae	Beeli	dry forest	DRC	Beeli 1928
Russula gossypina	Buyck	Uapaca densifolia, amongst leaf litter	Madagascar	Buyck 1999
Russula griseocephala	Buyck	dry forest	DRC	Buyck 1990b
Russula harkoneniana	Buyck	Brachystegia, Uapaca	Tanzania	Härkönen, M., Niemelä, T. & Mwasumbi, L. 2003
Russula heimii	Sing.	sandy forest of the eastern coast	Madagascar	Singer 1942
Russula heinemannii	Buyck	open Marquesia Gilg forest	DRC	Buyck 1990b
Russula heliochroma	Heim	sandy forest of the eastern coast	Madagascar	Heim 1938
Russula hiemisilvae	Buyck	Brachystegia-Combretum woodland	Tanzania	Härkönen et al. 1993
Russula hydropica	Buyck	damp primary forest	DRC	Buyck 1990a
Russula immaculata	(Beeli) Dennis	unspecified	DRC	Beeli 1927
Russula incrassata	Buyck	primary forest	DRC	Buyck 1990b
Russula inflata	Buyck	Gilbertiodendron dewevrei secondary forest	DRC	Buyck 1988
Russula ingens	Buyck	rain forest dominated by Gilberdiodendron dewevrei	DRC	Buyck 1989c
Russula inornata	Buyck & Randrianj.	in primary Uapaca bojeri woodland	Madagascar	Bhunjun et al. 2022
Russula intricata	Buyck	dense forest	DRC	Buyck 1988	synonym of R. inflata
Russula kivuensis	Buyck	primary forest, on sawdust	DRC	Buyck 1988
Russula lamprocystidiata	Buyck	dry forest	DRC	Buyck 1989a
Russula liberensis	Sing.	on moist soil	Liberia	Singer 1948
Russula livida	Beeli	swamp forest	DRC	Beeli 1928	illegitimate
Russula luteomaculata	Buyck	primary rain forest with Gilbertiodendron dewevrei	DRC	Buyck 1989c
Russula luteopulverulenta	Beeli	dry forest	DRC	Beeli 1928
Russula macrocystis	(Heim)Buyck	on sandy soil, in the forest of the eastern coast of the island	Madagascar	Buyck 1989c
Russula madecassensis	Heim	under Eucalyptus L'Hér.	Madagascar	Heim 1938
Russula meleagris	Buyck	Gilbertiodendron dewevrei forest remnant	DRC	Buyck 1988
Russula mimetica	Heim	on ground	Gabon	Heim 1970
Russula murinacea	Heim	humid sublittoral forest	Madagascar	Heim 1938
Russula nigroviolacea	Buyck	dry rain forest	DRC	Buyck 1989c
Russula nkayambae	Buyck	miombo woodland, under Brachystegia tamarindoides subsp. microphylla (Harms) Chikuni and Brachystegia spiciformis	Burundi	Buyck 2005
Russula ochraceofuliginosa	Beeli	flooded forest	DRC	Beeli 1928
Russula ochraceorivulosa	Buyck	unspecified	DRC	Buyck 1989c
Russula ochrocephala	Buyck	in meadow	DRC	Buyck 1989c
Russula oculata	Sanon & Buyck	open forest with Berlinia grandiflora, Afzelia africana and Pouteria alnifolia (Baker) Roberty	Burkina Faso	Sanon et al. 2014
Russula oinochroa	Buyck	primary forest	DRC	Buyck 1988
Russula oleifera	Buyck	secondary vegetation	Burundi	Buyck 1990b
Russula pallidorimosa	Buyck	primary forest with Gilbertiodendron dewevrei	DRC	Buyck 1990b
Russula papillata	Heim & Gilles	forest	Gabon	Heim 1971
Russula parasitica	(Heim)Buyck	on branches and leaves of living plants and shrubs	Gabon	Buyck 1990a
Russula parvopurpurea	Buyck	dense dry forest	DRC	Buyck 1990b
Russula parvorosea	Buyck	open forest between herbs	DRC	Buyck 1990b
Russula parvulospora	Buyck	woodland dominated by Brachystegia	Burundi	Buyck 1989c
Russula patouillardii	Sing.	unspecified	Madagascar	Singer 1935	invalid
Russula pausiaca	Buyck	Gilbertiodendron dewevrei forest	DRC	Buyck 1987
Russula pellucida	(Goossens & Heim) Buyck	Gilbertiodendron dewevrei forest	DRC	Heim 1955
Russula phaeocephala	Buyck	secondary vegetation	Burundi	Buyck 1989c
Russula poissoni	Bouriquet	under Pinus	Madagascar	Bouriquet 1941
Russula porphyrocephala	Buyck	relict of the primary rain forest	DRC	Buyck 1989c
Russula prolifica	Buyck	Eucalyptus robusta Sm. plantation	Madagascar	Buyck 2008
Russula pruinata	Buyck	primary forest	DRC	Buyck 1990b
Russula pseudocarmesina	Buyck	dry forest	DRC	Buyck 1990a
Russula pseudociliata	Buyck	Uapaca densifolia, Sarcolaenaceae dense dry forest	Madagascar	Wang et al. 2018
Russula pseudoepitheliosa	Buyck	primary rain forest	DRC	Buyck 1990a
Russula pseudolateriticola	Buyck	miombo dominated by Brachystegia tamarindoides subsp. microphylla & Julbernardia globiflora (Benth.) Troupin, also with Marquesia macroura Gilg and Parinari Aubl. sp.	Zambia	Buyck 1999
Russula pseudopectinata	Henn.	on ground in forest	Madagascar	Hennings 1908
Russula pseudopurpurea	Buyck	Gilbertiodendron dewevrei forest	DRC	Buyck 1990b
Russula pseudostriatoviridis	Buyck	Gilbertiodendron dewevrei forest	DRC	Buyck 1990b
Russula pulchrisperma	Buyck	primary rain forest with Gilbertiodendron dewevrei	DRC	Buyck 1989c
Russula purpureomutabilis	Buyck	primary rain forest with Gilbertiodendron dewevrei	DRC	Buyck 1989c
Russula radicans	Heim	primary sandy forest of the eastern coast	Madagascar	Heim 1938
Russula robusta	Heim	sublittoral forest	Madagascar	Heim 1938
Russula roseoalba	Buyck	dry forest, on dead leaves and twigs	DRC	Buyck 1988
Russula roseostriata	Buyck	Gilbertiodendron dewevrei forest	DRC	Buyck 1990b
Russula roseovelata	Buyck	unspecified	DRC	Buyck 1990b
Russula roseoviolacea	Buyck	savannah woodland	DRC	Buyck 1990b
Russula rubens	Heim	sublittoral Pandanus Parkinson forest	Madagascar	Heim 1938
Russula rubrorobusta	Buyck	Brachystegia, disturbed or degraded woodland areas, on sandy soil, in xerophytic conditions	Tanzania	Buyck 2005
Russula sankarae	Sanon & Buyck	gallery forest with Berlinia grandiflora, Afzelia africana and Pouteria alnifolia	Burkina Faso	Sanon et al. 2014
Russula schizoderma	Pat.	on moist sand	Madagascar	Patouillard 1924
Russula sejuncta	Buyck	open Brachystegia forest	Burundi	Buyck 1988
Russula sese	Beeli	dry forest	DRC	Beeli 1928
Russula sesemoindu	Beeli	Gilbertiodendron dewevrei forest	DRC	Beeli 1928
Russula sesemotani	Beeli	Gilbertiodendron dewevrei forest	DRC	Beeli 1928	synonym of Lactifluus sesemotani (Beeli) Buyck
Russula sesenagula	Beeli	Gilbertiodendron dewevrei forest	DRC	Beeli 1928
Russula singeri	Heim	sandy forest of the eastern coast	Madagascar	Heim 1938
Russula striatoviridis	Buyck	Gilbertiodendron dewevrei forest	DRC	Buyck 1990b
Russula subfistulosa	Buyck	open Brachystegia forest	Burundi	Buyck 1990b
Russula sublaevis	(Buyck) Buyck	open forest	DRC	Härkönen et al. 1993
Russula subseriflua	Buyck	primary rain forest	DRC	Buyck 1989c
Russula subviridescens	Buyck	forest	Gabon	Buyck 1989c	nomen superfluum for R. viridicens Heim & Gilles 1971
Russula tanzaniae	Buyck	miombo woodland planted with Cupressus L.	Tanzania	Härkönen et al. 1993
Russula tenuipilosa	Buyck	Gilbertiodendron dewevrei forest	DRC	Buyck 1990b
Russula tenuithrix	Buyck	degraded woodland with Agave sisalana Perrine, Brachystegia, Terminalia L., Parinari, Albizia Durazz.	Tanzania	Härkönen et al. 1993
Russula termitaria	Buyck	Brachystegia utilis Hutch. & Burtt Davy, among rotten leaves on a termite mount	Zimbabwe	Buyck and Sharp 2007
Russula terrena	Buyck & Sharp	Brachystegia tamarindoides Welw. ex Benth.	Zimbabwe	Buyck and Sharp 2007
Russula testacea	Buyck	under Brachystegia in dry forest	Burundi	Buyck 1988
Russula testaceoaurantiaca	Beeli	dry forest	DRC	Beeli 1928
Russula tomentosa	Buyck	Gilbertiodendron dewevrei forest	DRC	Buyck 1988
Russula tricolor	Heim	primary eastern forest	Madagascar	Heim 1938
Russula tuberculosa	Heim	eastern primary sublittoral forest with Pandanus	Madagascar	Heim 1938
Russula turpis	Sanon & Buyck	open forest with Berlinia grandiflora, Afzelia africana and Pouteria alnifolia	Burkina Faso	Sanon et al. 2014
Russula usambarae	Buyck	lower montane forest	Tanzania	Härkönen et al. 1993
Russula velutina	(Bres.) Buyck	on soil	DRC	Wildeman 1914
Russula velutipes	Heim	sandy forest of the eastern coast	Madagascar	Heim 1938	illegitimate, =Russula heimii Singer nom. nov.
Russula viridicens	Heim & Gilles	forest	Gabon	Heim 1971
Russula viridirobusta	Buyck	primary rain forest dominated by Gilbertiodendron dewevrei	DRC	Buyck 1989c
Russula viscidula	Buyck	dry forest on twigs	DRC	Buyck 1988
Russula xylophila	Beeli	dry forest on dead wood	DRC	Beeli 1936
Russula yaeneroensis	Buyck	primary forest	DRC	Buyck 1990b
Russula zenkeri	(Henn.) Singer	on dead wood	Cameroon	Hennings 1901
Notes: Names highlighted in red are invalid, illegitimate or synonyms of accepted names.

## Sheet: references
Beeli M, Goossens M. 1928 – Contribution a l'étude de la Flore mycologique du Congo CHAMPIGNONS: FUNGI GOOSSENSIANI: V. Bulletin de la Société Royale de Botanique de Belgique/Bulletin van de Koninklijke Belgische Botanische Vereniging 60 (2), 153–174.
Beeli M. 1927 – Contribution a l'Étude de la Flore Mycologique du Congo: IV. Bulletin de la Société Royale de Botanique de Belgique/Bulletin van de Koninklijke Belgische Botanische Vereniging 60(1), 75–87.
Beeli M. 1936 – Contribution a l étude de la Flore mycologique du congo. Bulletin du Jardin botanique de l'État a Bruxelles 14(1), 83–91.
Bhunjun CS, Niskanen T, Suwannarach N, Wannathes N et al. 2022 – The numbers of fungi: are the most speciose genera truly diverse?. Fungal Diversity 114(1), 387–462.
Bouriquet MG. 1941 – Quelques macromycètes de Madagascar. Bulletin de l'Académie Malgache 24, 61–64.
Buyck B. 1987 – Trois russules nouvelles du Zaïre. Bulletin du Jardin botanique national de Belgique 57(3-4), 385–387.
Buyck B. 1988 – Russules nouvelles d'Afrique centrale. Bulletin du Jardin botanique national de Belgique/Bulletin van de Nationale Plantentuin van Belgie, 467–476.
Buyck B. 1989a – Quelques Russules a lamprocystides. Mycotaxon 35(1), 45–54.
Buyck B. 1989b – Etudes microscopiques de Russules tropicales: Mimeticinae subsectio nov. Mycotaxon 35(1), 55–63.
Buyck B. 1989c – New taxa of Central African Russulaceae. Bulletin du Jardin botanique national de Belgique/Bulletin van de Nationale Plantentuin van Belgie, 241–253.
Buyck B. 1990a – New taxa of tropical Russulae: Pseudoepitheliosinae subsect. nov. Mycotaxon 39, 317–327.
Buyck B. 1990b) – Nouveaux taxons infragénériques dans le genre Russula Persoon en Afrique centrale. Bulletin du Jardin botanique national de Belgique/Bulletin van de Nationale Plantentuin van Belgie, 191–211.
Buyck B. 1995 – Russula subsection Amoeninae in tropical African miombo woodland. Documents mycologiques 98-100 (spec, vol), 103– 112.
Buyck B. 1999 – Two remarkable new African Russula species with reddening context. Kew bulletin, 663– 673.
Buyck B. 2004 – Short diagnoses and descriptions for some exotic Russula (Basidiomycotina). Cryptogamie, Mycologie 25(2), 127– 128.
Buyck B. 2005 – New African woodland taxa for Russula subsection Mamillatinae. Cryptogamie, Mycologie 26(2), 85– 96.
Buyck B. 2008 – The edible mushrooms of Madagascar: an evolving enigma. Economic Botany 62, 509–520.
Buyck B, Sharp C. 2007 – Two new species and first records for 13 other Russula (Russulales) from Zimbabwe. Cryptogamie, Mycologie 28(1): 13.
De Wildeman E. 1914 – Additions à la Flore du Congo. Bulletin du Jardin botanique de l'État à Bruxelles, 1– 241.
Douanla-Meli C, Langer E. 2009 – Fungi of Cameroon II. Two new Russulales species (Basidiomycota). Nova Hedwigia 88(3-4), 491– 502.
Härkönen M, Niemelä T, Mwasumbi L. 2003 – Tanzanian mushrooms - Edible, harmful and other fungi. Norrlinia 10, 1– 200.
Härkönen M, Buyck B, Saarimäki T, Mwasumbi L. 1993 – Tanzanian mushrooms and their uses 1. Russula. Karstenia 33, 11–50.
Heim R. 1937 – Les lactio-russulés du domaine oriental de Madagascar. Laboratoire de cryptogamie du muséum national d'historie naturelle.
Heim R. 1943 – Remarques sur les formes primitives ou dégradées de Lactario-Russulés tropicaux. Boissiera 7, 266– 280.
Heim R. 1955 – Les lactaires d'Afrique intertropicale (Congo Belge et Afrique noire française). Bulletin du Jardin botanique de l'Etat, Bruxelles/Bulletin van den Rijksplantentuin, Brussel, 1– 91.
Heim R. 1968 – Breves diagnoses latinae novitatum genericarum specificarumque nuper descriptarum: IV. Revue de Mycologie 33(2), 211– 217.
Heim R. 1970a – Breves diagnoses latinae novitatum genericarum specificarumque nuper descriptarum: VI. Revue de Mycologie 34(4), 343– 347.
Heim R. 1970b – Particularités remarquables des Russules tropicales Pelliculariae lilliputiennes: Les complexes annulata et radicans. Bulletin de la Société mycologique de France 86, 59–77.
Heim R. 1971 – Breves diagnoses latinae novitatum genericarum specificarumque nuper descriptarum: VII. Revue de Mycologie 36(2), 128–131.
Heim R. 1938 – Diagnoses latines d'espèces et variétés nouvelles de Lactario-russulés du domaine oriental de Madagascar. Candollea 7, 374–393.
Hennings P. 1901 – Fungi camerunenses novi. III. Botanische Jahrbücher für Systematik Pflanzengeschichte und Pflanzengeographie 30, 39–57.
Hennings P. 1904 – Fungi africae orientalis. II. Botanische Jahrbücher für Systematik Pflanzengeschichte und Pflanzengeographie 33(1), 34–40.
Hennings P. 1908 – Fungi von Madagaskar, den Comoren und Ostafrika. Reise in Ostafrika in den Jahren 1903-1905 3(1), 15–33 .
Patouillard NT. 1914 – Quelques champignons du Congo. Bulletin de la Société Mycologique de France 30(3), 336–346.
Patouillard NT. 1924 – Basidiomycetes nouveaux de Madagascar. Bulletin du Muséum d´Histoire Naturelle Paris 30, 526–532.
Perreau J. 1983 – Russula coffeata sp. nov., d'Afrique occidentale suéquatoriale. Cryptogamie, Mycologie 4(2), 157–164.
Rossi W, Das K, Hembrom ME, Santamaria S et al. 2020 – Fungal biodiversity profiles 91-100. Cryptogamie, Mycologie 41(4), 69–107.
Sanon E, Guissou ML, Yorou NS, Buyck B. 2014 – Le genre Russula au Burkina Faso (Afrique de l’Ouest) : quelques espèces nouvelles de couleur brunâtre. Cryptogamie, Mycologie 35(4), 377–397.
Singer R. 1948 – New and interesting species of Basidiomycetes. II. Papers of the Michigan Academy of Sciences 32, 103–150.
Singer R. 1942 – Das System der Agaricales. II. Annales Mycologici 40, 1–132.
Wang XH, Das K, Bera I, Chen YH et al. 2019 – Fungal biodiversity profiles 81-90. Cryptogamie, Mycologie 40(5), 57–95.
Wang XH, Das K, Horman J, Antonin V et al. 2018 – Fungal biodiversity profiles 51-60. Cryptogamie, Mycologie 39(2), 211–257.
